# Supplementary material for: Fungal‐host diversity among mycoheterotrophic plants increases proportionally to their fungal‐host overlap
Source: Ecol Evol. 2017 Apr 22;7(10):3623–30. doi: 10.1002/ece3.2974 (PMC5433980; doi:10.1002/ece3.2974)
Supplement: Supplementary file 2 [file ECE3-7-3623-s002.xlsx]

## Sheet: Samples
Species	Family	Locality	Date	Coordinates	Habitat	Code	No reads	No OTUs	unique OTUs
Apteria aphylla	Burmanniaceae	French Guiana, Savanne Roche Virginie	2014-08-02	4°11'42.6"N, 52°08'58.5"W	Edge of woody vegeation on rock outcrop	GM072_1	308	4	7
		French Guiana, Savanne Roche Virginie	2014-08-02	4°11'42.6"N, 52°08'58.5"W	Edge of woody vegeation on rock outcrop	GM072_2	33	2
		Brazil, Mucugé	2014-10-27	12°59'56"N, 41°20'55"W	In Sphagnum on rocks near stream	PM3780_1	15	4
Campylosiphon purpurascens		French Guiana, Savanne Roche Virginie	2014-08-25	4°11'42.6"N, 52°08'58.5"W	Primary forest on swampy soil	Bk1_52	2	1	10
		French Guiana, Savanne Roche Virginie	2014-08-25	4°11'42.6"N, 52°08'58.5"W	Primary forest on swampy soil	Bk1_53	20	7
		French Guiana, Savanne Roche Virginie	2014-08-25	4°11'42.6"N, 52°08'58.5"W	Primary forest on swampy soil	Bk1_54	12	3
Dictyostega orobanchoides		French Guiana, Montagne de Singes	2014-07-22	5°28'18"N, 53°34'38"W	Primary lowland rainforest	GM009_1	6	5	22
		French Guiana, Montagne de Singes	2014-07-22	5°28'18"N, 53°34'38"W	Primary lowland rainforest	GM009_2	5	1
		French Guiana, Piste de St. Ellie, Sentier Botanique	2014-07-23	5° 8’7.87”N, 53°2’56.77”W	Primary lowland rainforest	GM012	23	5
		French Guiana, Piste de St. Ellie, Sentier Botanique	2014-07-23	5° 8’7.87”N, 53°2’56.77”W	Primary lowland rainforest	GM018	108	12
Gymnosiphon breviflorus		French Guiana, Kaw, trail to caves	2014-08-01	4°33’2.13”N, 52°10’28.71"W	Primary rainforest on lateritic rocks	GM057	12	6	42
		French Guiana, Laussat	2014-07-28	5⁰28'25''N, 53⁰34'51''W	Primary lowland rainforest	GM048	75	7
		French Guiana, Laussat	2014-07-28	5⁰28'25''N, 53⁰34'51''W	Primary lowland rainforest	P1_GB1	172	13
		French Guiana, Laussat	2014-07-28	5⁰28'25''N, 53⁰34'51''W	Primary lowland rainforest	P1_GB4	7	4
		French Guiana, Laussat	2014-07-28	5⁰28'18''N, 53⁰34'38''W	Primary lowland rainforest	P2_GB1	20	5
		French Guiana, Laussat	2014-07-28	5⁰28'18''N, 53⁰34'38''W	Primary lowland rainforest	P2_GB2	387	6
		French Guiana, Laussat	2014-07-28	5⁰28'18''N, 53⁰34'38''W	Primary lowland rainforest	P2_GB3	801	31
		French Guiana, Laussat	2014-07-28	5⁰28'18''N, 53⁰34'38''W	Primary lowland rainforest	P2_GB4	31	12
Gymnosiphon capitatus		French Guiana, Montagne de Singes	2014-07-22	5°28'18"N, 53°34'38"W	Primary lowland rainforest	GM004	30	10	29
		French Guiana, Savanne Roche Virginie	2014-08-25	4°11'42.6"N, 52°08'58.5"W	Primary lowland rainforest on steep slope	Bk2_16	23	6
		French Guiana, Savanne Roche Virginie	2014-08-25	4°11'42.6"N, 52°08'58.5"W	Primary lowland rainforest on steep slope	Bk2_31	3	2
		French Guiana, Savanne Roche Virginie	2014-08-25	4°11'42.6"N, 52°08'58.5"W	Primary lowland rainforest on steep slope	Bk2_63	17	7
		French Guiana, Savanne Roche Virginie	2014-08-25	4°11'42.6"N, 52°08'58.5"W	Primary lowland rainforest on steep slope	Bk2_70	91	17
		French Guiana, Savanne Roche Virginie	2014-08-25	4°11'42.6"N, 52°08'58.5"W	Primary lowland rainforest on steep slope	Bk2_104	43	9
Gymnosiphon divaricatus		Brazil, Bahia, Ilhaeus	2014-11-04	15°14."53"S, 39°04'05"W	Primary Atlantic rain forest	PM3931B	7	4	42
		Brazil, Bahia, Nova Esperança	2014-11-01	13°34'48"S, 39°41'44"W	Primary Atlantic rain forest	PM3854_1	76	7
		Brazil, Bahia, Nova Esperança	2014-11-01	13°34'48"S, 39°41'44"W	Primary Atlantic rain forest	PM3854_2	33	10
		Brazil, Bahia, Nova Esperança	2014-11-01	13°34'48"S, 39°41'44"W	Primary Atlantic rain forest	PM3854_3	1	1
		Brazil, Bahia, Nova Esperança	2014-11-01	13°34'48"S, 39°41'44"W	Primary Atlantic rain forest	PM3854_4	736	15
		Brazil, Bahia, Nova Esperança	2014-11-01	13°34'48"S, 39°41'44"W	Primary Atlantic rain forest	PM3854_5	194	13
		Brazil, Bahia, Nova Esperança	2014-11-01	13°34'48"S, 39°41'44"W	Primary Atlantic rain forest	PM3854_6	102	12
		Brazil, Bahia, Nova Esperança	2014-11-01	13°34'48"S, 39°41'44"W	Primary Atlantic rain forest	PM3854_7	19	5
		Brazil, Bahia, Nova Esperança	2014-11-02	13°34'05"S, 39°42'25"W	Primary Atlantic rain forest	PM3890	23	7
Hexapterella gentianoides		French Guiana, Montagne de Singes	2014-07-22	5°28'18"N, 53°34'38"W	Primary lowland rainforest	GM005_1	78	13	23
		French Guiana, Montagne de Singes	2014-07-22	5°28'18"N, 53°34'38"W	Primary lowland rainforest	GM005_2	1	1
		French Guiana, Savanne Roche Virginie	2014-08-02	4°11'42.6"N, 52°08'58.5"W	Primary lowland rainforest	GM065	10	3
		French Guiana, Montagne de Singes	2014-07-22	5⁰03'59''N, 52⁰41'50''W	Primary lowland rainforest	P3_HG1	99	15
Sciaphila purpurea	Triuridaceae	Brazil, Bahia, Ilhaeus	2014-11-04	15˚14'53"S, 39˚04'05"W	Primary Atlantic rain forest	PM3928_1	2	1	26
		Brazil, Bahia, Ilhaeus	2014-11-04	15˚14'53"S, 39˚04'05"W	Primary Atlantic rain forest	PM3928_2	27	7
		Brazil, Bahia, Ilhaeus	2014-11-04	15˚14'53"S, 39˚04'05"W	Primary Atlantic rain forest	PM3928_3	32	15
		Brazil, Bahia, Ilhaeus	2014-11-04	15˚14'53"S, 39˚04'05"W	Primary Atlantic rain forest	PM3928_4	115	6
		Brazil, Bahia, Ilhaeus	2014-11-04	15˚14'53"S, 39˚04'05"W	Primary Atlantic rain forest	PM3928_5	1	1
		Brazil, Bahia, Ilhaeus	2014-11-04	15˚14'53"S, 39˚04'05"W	Primary Atlantic rain forest	PM3928_6	5	1
		Brazil, Bahia, Itacaré	2014-11-06	14˚13'40"S, 39˚00'58"W	Coastal Atlantic forest	PM3994_1	3	2
		Brazil, Bahia, Itacaré	2014-11-06	14˚13'40"S, 39˚00'58"W	Coastal Atlantic forest	PM3994_2	11	2
		Brazil, Bahia, Itacaré	2014-11-06	14˚13'40"S, 39˚00'58"W	Coastal Atlantic forest	PM3994_3	9	3
Soridium spruceanum		French Guiana, Laussat	2014-07-28	5⁰28'25''N, 53⁰34'51''W	Primary lowland rainforest	GM049_1	85	7	30
		French Guiana, Laussat	2014-07-28	5⁰28'25''N, 53⁰34'51''W	Primary lowland rainforest	GM049_2	32	12
		French Guiana, Laussat	2014-07-28	5⁰28'25''N, 53⁰34'51''W	Primary lowland rainforest	P1_SS1	34	7
		French Guiana, Laussat	2014-07-28	5⁰28'25''N, 53⁰34'51''W	Primary lowland rainforest	P1_SS2	55	13
		French Guiana, Laussat	2014-07-28	5⁰28'25''N, 53⁰34'51''W	Primary lowland rainforest	P1_SS3	37	5
		French Guiana, Laussat	2014-07-28	5⁰28'25''N, 53⁰34'51''W	Primary lowland rainforest	P1_SS6	75	10
		French Guiana, Laussat	2014-07-28	5⁰28'25''N, 53⁰34'51''W	Primary lowland rainforest	P1_SS7	46	8
Triuris hyalina		French Guiana, Montagne de Singes	2014-07-22	5⁰03'59''N, 52⁰41'50''W	Primary lowland rainforest	GM006_1	12	4	24
		French Guiana, Montagne de Singes	2014-07-22	5⁰03'59''N, 52⁰41'50''W	Primary lowland rainforest	GM006_2	24	13
		French Guiana, Montagne de Singes	2014-07-22	5⁰03'59''N, 52⁰41'50''W	Primary lowland rainforest	P3_TH1	53	7
		French Guiana, Montagne de Singes	2014-07-22	5⁰03'59''N, 52⁰41'50''W	Primary lowland rainforest	P3_TH2	46	8
		French Guiana, Montagne de Singes	2014-07-22	5⁰03'59''N, 52⁰41'50''W	Primary lowland rainforest	P3_TH3	13	2
		French Guiana, Montagne de Singes	2014-07-22	5⁰03'59''N, 52⁰41'50''W	Primary lowland rainforest	P3_TH4	5	1
		French Guiana, Montagne de Singes	2014-07-22	5⁰03'59''N, 52⁰41'50''W	Primary lowland rainforest	P3_TH5	12	2
		French Guiana, Montagne de Singes	2014-07-22	5⁰03'59''N, 52⁰41'50''W	Primary lowland rainforest	P3_TH6	5	1
		French Guiana, Montagne de Singes	2014-07-22	5⁰03'59''N, 52⁰41'50''W	Primary lowland rainforest	P3_TH7	1	1
Voyria aphylla	Gentianaceae	French Guiana, Montagne de Singes	2014-07-22	5⁰03'59''N, 52⁰41'50''W	Primary lowland rainforest	GM008_1	52	6	31
		French Guiana, Montagne de Singes	2014-07-22	5⁰03'59''N, 52⁰41'50''W	Primary lowland rainforest	GM008_2	6	2
		French Guiana, Reserve Amana, zone B	2014-07-26	5⁰32'38''N, 53⁰29'49''W	Coastal forest on white sand	GM037_1	15	6
		French Guiana, Reserve Amana, zone B	2014-07-26	5⁰32'38''N, 53⁰29'49''W	Coastal forest on white sand	GM037_2	2	2
		French Guiana, Reserve Amana, zone B	2014-07-26	5⁰32'00''N, 53⁰33'57''W	Coastal forest on white sand	GM040_1	115	13
		French Guiana, Reserve Amana, zone B	2014-07-26	5⁰32'00''N, 53⁰33'57''W	Coastal forest on white sand	GM040_2	18	5
		French Guiana, Reserve Amana, zone B	2014-07-26	5⁰32'00''N, 53⁰33'57''W	Coastal forest on white sand	GM040_3	3	2
		French Guiana, Kiwala, Awala Reserve, Sentier Bontinique	2014-07-27	5°44'45.1"N 53°56'07.0"W	Coastal forest on white sand	GM041	105	7
		French Guiana, Kiwala, Awala Reserve, Sentier Bontinique	2014-07-27	5°44'45.1"N 53°56'07.0"W	Coastal forest on white sand	GM042	39	5
		French Guiana, Savanne Roche Virginie	2014-08-02	4°11'42.6"N, 52°08'58.5"W	In shrubby vegetation on rock outcrop	GM070	23	6
		French Guiana, Laussat	2014-07-28	5⁰28'25''N, 53⁰34'51''W	Primary lowland rainforest	P1_VA1	2	2
Voyria aurantiaca		French Guiana, Paracou	2014-07-24	5°16’48.06”N 52°55’4.56”W	Primary lowland rainforest	GM028_1	483	5	9
		French Guiana, Paracou	2014-07-24	5°16’48.06”N 52°55’4.56”W	Primary lowland rainforest	GM028_2	132	5
		French Guiana, Paracou	2014-07-24	5°16’48.06”N 52°55’4.56”W	Primary lowland rainforest	GM032_1	67	4
		French Guiana, Paracou	2014-07-24	5°16’48.06”N 52°55’4.56”W	Primary lowland rainforest	GM032_2	1	1
		French Guiana, Paracou	2014-07-24	5°16’48.06”N 52°55’4.56”W	Primary lowland rainforest	GM034_1	182	6
		French Guiana, Paracou	2014-07-24	5°16’48.06”N 52°55’4.56”W	Primary lowland rainforest	GM034_2	157	5
Voyria caerulea		French Guiana, Paracou	2014-07-24	5°16’48.06”N 52°55’4.56”W	Primary lowland rainforest	GM033_1	11	3	5
		French Guiana, Paracou	2014-07-24	5°16’48.06”N 52°55’4.56”W	Primary lowland rainforest	GM033_2	26	3
Voyria clavata		French Guiana, Montagne de Singes	2014-07-22	5⁰03'59''N, 52⁰41'50''W	Primary lowland rainforest	GM053	5	2	2
Voyria corymbosa		French Guiana, Piste de St. Ellie, Sentier Botanique	2014-07-23	5°18’7.87”N 53°2’56.77”W	Primary lowland rainforest	GM015	6	3	8
		French Guiana, Sentier de la Mirande	2014-07-25	4°51'58.7"N 52°20'45.6"W	Primary lowland rainforest	GM036	15	5
Voyria flavescens		Brazil, Bahia, Serra do Conduru	2014-11-05	14˚28'50"S, 39˚06'29"W	Primary Atlantic rain forest	PM3974_1	275	6	17
		Brazil, Bahia, Serra do Conduru	2014-11-05	14˚28'50"S, 39˚06'29"W	Primary Atlantic rain forest	PM3974_2	55	4
		Brazil, Bahia, Serra do Conduru	2014-11-05	14˚28'50"S, 39˚06'29"W	Primary Atlantic rain forest	PM3974_3	8	3
		Brazil, Bahia, Serra do Conduru	2014-11-05	14˚28'50"S, 39˚06'29"W	Primary Atlantic rain forest	PM3974_4	52	5
		Brazil, Bahia, Serra do Conduru	2014-11-05	14˚28'50"S, 39˚06'29"W	Primary Atlantic rain forest	PM3974_5	118	10
		Brazil, Bahia, Serra do Conduru	2014-11-05	14˚28'50"S, 39˚06'29"W	Primary Atlantic rain forest	PM3974_6	9	5
		Brazil, Bahia, Serra do Conduru	2014-11-05	14˚28'50"S, 39˚06'29"W	Primary Atlantic rain forest	PM3974_7	87	5
Voyria obconica		Brazil, Bahia, Ilhaeus	2014-11-04	15˚14'53"S, 39˚04'05"W	Primary Atlantic rain forest	PM3931_1	10	3	10
		Brazil, Bahia, Ilhaeus	2014-11-04	15˚14'53"S, 39˚04'05"W	Primary Atlantic rain forest	PM3931_2	4	1
		Brazil, Bahia, Ilhaeus	2014-11-04	15˚14'53"S, 39˚04'05"W	Primary Atlantic rain forest	PM3931_3	2	2
		Brazil, Bahia, Ilhaeus	2014-11-04	15˚14'53"S, 39˚04'05"W	Primary Atlantic rain forest	PM3931_4	221	4
		Brazil, Bahia, Ilhaeus	2014-11-04	15˚14'53"S, 39˚04'05"W	Primary Atlantic rain forest	PM3947b	2	2
		Brazil, Bahia, Serra do Conduru	2014-11-05	14˚28'50"S, 39˚06'29"W	Primary Atlantic rain forest	PM3974c	2	1
		Brazil, Bahia, Ilhaeus	2014-11-04	15˚14'53"S, 39˚04'05"W	Restinga forest on sandt soil	PM3950_1	4	3
		Brazil, Bahia, Ilhaeus	2014-11-04	15˚14'53"S, 39˚04'05"W	Restinga forest on sandt soil	PM3950_2	1	1
		Brazil, Bahia, Ilhaeus	2014-11-04	15˚14'53"S, 39˚04'05"W	Restinga forest on sandt soil	PM3950_3	4	3
		Brazil, Bahia, Ilhaeus	2014-11-04	15˚14'53"S, 39˚04'05"W	Restinga forest on sandt soil	PM3950_4	11	6
Voyria rosea		French Guiana, Piste de St. Ellie, Sentier Botanique	2014-07-23	5°18’7.87”N 53°2’56.77”W	Primary lowland rainforest	GM011_1	36	3	8
		French Guiana, Piste de St. Ellie, Sentier Botanique	2014-07-23	5°18’7.87”N 53°2’56.77”W	Primary lowland rainforest	GM011_2	1	1
		French Guiana, Piste de St. Ellie, Sentier Botanique	2014-07-23	5°18’7.87”N 53°2’56.77”W	Primary lowland rainforest	GM014	2	1
		French Guiana, Piste de St. Ellie, Sentier Botanique	2014-07-23	5°18’7.87”N 53°2’56.77”W	Primary lowland rainforest	GM016	1	1
		French Guiana, Montagne de Fer	2014-07-27	5°18'0" N, 53°36'0" W	Primary forest on swampy soil	GM043_1	7	2
		French Guiana, Montagne de Fer	2014-07-27	5°18'0" N, 53°36'0" W	Primary forest on swampy soil	GM043_2	15	6
Voyria tenella		French Guiana, Piste de St. Ellie, Sentier Botanique	2014-07-23	5°18’7.87”N 53°2’56.77”W	Primary lowland rainforest	GM019_1	45	9	41
		French Guiana, Piste de St. Ellie, Sentier Botanique	2014-07-23	5°18’7.87”N 53°2’56.77”W	Primary lowland rainforest	GM019_2	6	2
		French Guiana, Piste de St. Ellie, Sentier Botanique	2014-07-23	5°18’7.87”N 53°2’56.77”W	Primary lowland rainforest	GM019_3	13	5
		French Guiana, Piste de St. Ellie, Sentier Botanique	2014-07-23	5°18’7.87”N 53°2’56.77”W	Primary lowland rainforest	GM019_4	1	1
		French Guiana, Piste de St. Ellie, Sentier Botanique	2014-07-23	5°18’7.87”N 53°2’56.77”W	Primary lowland rainforest	GM019_5	8	2
		French Guiana, Savanne Roche Virginie	2014-08-02	4°11'42.6"N, 52°08'58.5"W	Primary lowland rainforest	GM063_1	1	1
		French Guiana, Savanne Roche Virginie	2014-08-02	4°11'42.6"N, 52°08'58.5"W	Primary lowland rainforest	GM063_2	23	5
		French Guiana, Savanne Roche Virginie	2014-08-02	4°11'42.6"N, 52°08'58.5"W	Primary lowland rainforest	GM063_3	26	7
		Brazil, Bahia, Nova Esperança	2014-11-01	13°34'05"S, 39°42'25"W	Primary Atlantic rain forest	PM3865_1	26	7
		Brazil, Bahia, Nova Esperança	2014-11-01	13°34'05"S, 39°42'25"W	Primary Atlantic rain forest	PM3865_2	6	4
		Brazil, Bahia, Nova Esperança	2014-11-01	13°34'05"S, 39°42'25"W	Primary Atlantic rain forest	PM3865_3	3	3
		Brazil, Bahia, Nova Esperança	2014-11-01	13°34'05"S, 39°42'25"W	Primary Atlantic rain forest	PM3865_4	1	1
		Brazil, Bahia, Nova Esperança	2014-11-01	13°34'05"S, 39°42'25"W	Primary Atlantic rain forest	PM3865_5	3	3
		Brazil, Bahia, Nova Esperança	2014-11-01	13°34'05"S, 39°42'25"W	Primary Atlantic rain forest	PM3865_6	9	6
		Brazil, Bahia, Nova Esperança	2014-11-01	13°34'05"S, 39°42'25"W	Primary Atlantic rain forest	PM3865_7	1	1
		Brazil, Bahia, Nova Esperança	2014-11-02	13°34'05"S, 39°42'25"W	Primary Atlantic rain forest	PM3889_1	55	10
		Brazil, Bahia, Nova Esperança	2014-11-02	13°34'05"S, 39°42'25"W	Primary Atlantic rain forest	PM3889_2	15	7
		Brazil, Bahia, Nova Esperança	2014-11-02	13°34'05"S, 39°42'25"W	Primary Atlantic rain forest	PM3889_3	81	9
Voyriella parviflora		French Guiana, Montagne de Singes	2014-07-22	5⁰03'59''N, 52⁰41'50''W	Primary lowland rainforest	GM007	101	4	18
		French Guiana, Piste de St. Ellie, Sentier Botanique	2011-07-23	5°18’7.87”N 53°2’56.77”W	Primary lowland rainforest	GM023	1	1
		French Guiana, Laussat	2014-07-28	5˚28'25''N, 53˚34'51''W	Primary lowland rainforest	P1_VP1	16	4
		French Guiana, Laussat	2014-07-28	5˚28'25''N, 53˚34'51''W	Primary lowland rainforest	P1_VP2	1	1
		French Guiana, Laussat	2014-07-28	5˚28'25''N, 53˚34'51''W	Primary lowland rainforest	P1_VP4	4	3
		French Guiana, Laussat	2014-07-28	5˚28'18''N, 53˚34'38''W	Primary lowland rainforest	P2_VP1	4	4
		French Guiana, Laussat	2014-07-28	5˚28'18''N, 53˚34'38''W	Primary lowland rainforest	P2_VP2	5	5
		French Guiana, Laussat	2014-07-28	5˚28'18''N, 53˚34'38''W	Primary lowland rainforest	P2_VP3	2	2
		French Guiana, Laussat	2014-07-28	5˚28'18''N, 53˚34'38''W	Primary lowland rainforest	P2_VP5	5	4
		French Guiana, Laussat	2014-07-28	5˚28'18''N, 53˚34'38''W	Primary lowland rainforest	P2_VP7	2	2
		French Guiana, Laussat	2014-07-28	5˚28'18''N, 53˚34'38''W	Primary lowland rainforest	P2_VP8	3	1
		French Guiana, Laussat	2014-07-28	5˚28'18''N, 53˚34'38''W	Primary lowland rainforest	P2_VP9	2	2
		French Guiana, Laussat	2014-07-28	5˚28'18''N, 53˚34'38''W	Primary lowland rainforest	P2_VP10	1	1
		French Guiana, Laussat	2014-07-28	5˚28'18''N, 53˚34'38''W	Primary lowland rainforest	P2_VP14	1	1
		French Guiana, Laussat	2014-07-28	5˚28'18''N, 53˚34'38''W	Primary lowland rainforest	P2_VP15	1	1
