# Supplementary material for: Fungal‐host diversity among mycoheterotrophic plants increases proportionally to their fungal‐host overlap
Source: Ecol Evol. 2017 Apr 22;7(10):3623–30. doi: 10.1002/ece3.2974 (PMC5433980; doi:10.1002/ece3.2974)
Supplement: Supplementary file 3 [file ECE3-7-3623-s003.xlsx]

## Sheet: Sheet1
Query name	% id	aligned length	Acession number	Family	Genus	Other info
OTU_7	80.2	111	FR693656	Glomeraceae	unidentified	uncultured
OTU_12	90.2	164	HQ857175	Glomeraceae	unidentified	Glomeraceae
OTU_36	82.5	103	FR693708	Glomeraceae	unidentified	uncultured
OTU_38	90.3	113	KF154765	Glomeraceae	Rhizophagus	Rhizophagus
OTU_41	95.7	141	KF007268	Glomeraceae	unidentified	uncultured
OTU_42	96.4	112	HQ857198	Glomeraceae	unidentified	Glomeraceae
OTU_45	87.4	111	HQ857175	Glomeraceae	unidentified	Glomeraceae
OTU_56	89.1	165	HQ857198	Glomeraceae	unidentified	Glomeraceae
OTU_57	80.8	125	FR693708	Glomeraceae	unidentified	uncultured
OTU_65	82.8	128	HE775280	Glomeraceae	unidentified	uncultured
OTU_79	89.2	167	KF359634	unidentified	unidentified	Glomeromycetes
OTU_80	82.9	111	HF674777	Glomeraceae	unidentified	uncultured
OTU_81	80.6	124	FR693708	Glomeraceae	unidentified	uncultured
OTU_82	99.1	112	HQ857198	Glomeraceae	unidentified	Glomeraceae
OTU_97	80.7	114	HF674777	Glomeraceae	unidentified	uncultured
OTU_100	95.3	128	HQ857198	Glomeraceae	unidentified	Glomeraceae
OTU_107	81	105	HF674777	Glomeraceae	unidentified	uncultured
OTU_112	80	135	AY394681	Glomeraceae	unidentified	uncultured
OTU_136	94.3	123	HE775280	Glomeraceae	unidentified	uncultured
OTU_146	84.2	101	AY394681	Glomeraceae	unidentified	uncultured
OTU_159	82.6	115	FR693708	Glomeraceae	unidentified	uncultured
OTU_162	100	162	JF276269	unidentified	unidentified	Glomeromycota
OTU_170	94.1	119	KF359634	unidentified	unidentified	Glomeromycetes
OTU_203	92	162	KF359634	unidentified	unidentified	Glomeromycetes
OTU_210	94.1	136	HE775280	Glomeraceae	unidentified	uncultured
OTU_211	84.4	109	FR693683	Glomeraceae	unidentified	uncultured
OTU_225	80.9	110	AJ972458	Glomeraceae	Rhizophagus	Rhizophagus
OTU_233	84.8	112	FR693708	Glomeraceae	unidentified	uncultured
OTU_253	88.4	112	HQ857175	Glomeraceae	unidentified	Glomeraceae
OTU_260	88.3	111	HQ857175	Glomeraceae	unidentified	Glomeraceae
OTU_293	82.4	102	HF674777	Glomeraceae	unidentified	uncultured
OTU_299	91.2	114	FR693708	Glomeraceae	unidentified	uncultured
OTU_320	99.1	109	HQ857175	Glomeraceae	unidentified	Glomeraceae
OTU_325	80.2	111	FR693708	Glomeraceae	unidentified	uncultured
OTU_338	86.8	91	HF674789	Glomeraceae	unidentified	uncultured
OTU_354	82.6	109	FR693683	Glomeraceae	unidentified	uncultured
OTU_364	87.5	112	HQ857175	Glomeraceae	unidentified	Glomeraceae
OTU_382	86.5	111	FR693708	Glomeraceae	unidentified	uncultured
OTU_383	93.8	81	AJ437102	Glomeraceae	unidentified	Glomus
OTU_400	81.1	111	HF674770	Glomeraceae	unidentified	uncultured
OTU_438	91.6	143	HE775280	Glomeraceae	unidentified	uncultured
OTU_471	97.1	138	KF359634	unidentified	unidentified	Glomeromycetes
OTU_477	82.6	115	FR693683	Glomeraceae	unidentified	uncultured
OTU_497	99.1	111	JF276264	unidentified	unidentified	Glomerales
OTU_499	94.5	128	HQ857198	Glomeraceae	unidentified	Glomeraceae
OTU_506	98.2	163	KM042020	Glomeraceae	unidentified	uncultured
OTU_508	95.7	138	KF359634	unidentified	unidentified	Glomeromycetes
OTU_523	96.4	165	JF276269	unidentified	unidentified	Glomeromycota
OTU_545	91.3	115	KF007268	Glomeraceae	unidentified	uncultured
OTU_553	93.5	108	HQ857175	Glomeraceae	unidentified	Glomeraceae
OTU_584	100	89	HF674780	Glomeraceae	unidentified	uncultured
OTU_590	81.4	118	JX096606	unidentified	unidentified	uncultured
OTU_600	80	115	HF674777	Glomeraceae	unidentified	uncultured
OTU_641	87.6	105	HE775316	Glomeraceae	unidentified	uncultured
OTU_653	84.7	118	HQ857175	Glomeraceae	unidentified	Glomeraceae
OTU_683	91.4	163	HQ857198	Glomeraceae	unidentified	Glomeraceae
OTU_686	89.1	128	HQ857178	unidentified	unidentified	Glomeromycota
OTU_687	91.7	169	HQ857178	unidentified	unidentified	Glomeromycota
OTU_765	91.7	120	KF007268	Glomeraceae	unidentified	uncultured
OTU_769	84.4	109	FR693683	Glomeraceae	unidentified	uncultured
OTU_772	92.1	164	KM042020	Glomeraceae	unidentified	uncultured
OTU_777	95.5	111	KF007268	Glomeraceae	unidentified	uncultured
OTU_786	81	105	FR693701	Glomeraceae	unidentified	uncultured
OTU_798	95.4	174	HE775280	Glomeraceae	unidentified	uncultured
OTU_819	80.6	108	FR693656	Glomeraceae	unidentified	uncultured
OTU_844	80	100	HF674777	Glomeraceae	unidentified	uncultured
OTU_873	85.3	143	JF439161	Glomeraceae	Glomus	Glomus
OTU_956	94.2	138	HE775280	Glomeraceae	unidentified	uncultured
OTU_997	80	125	FR693708	Glomeraceae	unidentified	uncultured
OTU_1002	81.5	124	FR693708	Glomeraceae	unidentified	uncultured
OTU_1034	86.4	110	HQ857175	Glomeraceae	unidentified	Glomeraceae
OTU_1048	90.9	165	KF359634	unidentified	unidentified	Glomeromycetes
OTU_1052	97	164	JF276269	unidentified	unidentified	Glomeromycota
OTU_1064	96.4	166	JF276269	unidentified	unidentified	Glomeromycota
OTU_1079	80.4	112	FR693683	Glomeraceae	unidentified	uncultured
OTU_1086	97.6	165	HQ857178	unidentified	unidentified	Glomeromycota
OTU_1109	80	115	AJ972463	Glomeraceae	Rhizophagus	Rhizophagus
OTU_1135	96.9	162	JF276269	unidentified	unidentified	Glomeromycota
OTU_1255	95.5	112	HE775280	Glomeraceae	unidentified	uncultured
OTU_1257	89.6	144	KF359634	unidentified	unidentified	Glomeromycetes
OTU_1349	89.1	119	FR693708	Glomeraceae	unidentified	uncultured
OTU_1353	86.6	164	KF359634	unidentified	unidentified	Glomeromycetes
OTU_1355	94.5	109	KF359634	unidentified	unidentified	Glomeromycetes
OTU_1357	92.9	113	HQ857175	Glomeraceae	unidentified	Glomeraceae
OTU_1362	80.2	116	HQ857194	unidentified	unidentified	Glomeromycetes
OTU_1377	81.7	109	FR693683	Glomeraceae	unidentified	uncultured
OTU_1381	87.5	112	HF674777	Glomeraceae	unidentified	uncultured
OTU_1492	80.9	110	FR693656	Glomeraceae	unidentified	uncultured
OTU_1512	83.7	104	FR693683	Glomeraceae	unidentified	uncultured
OTU_1594	80.9	110	HF674777	Glomeraceae	unidentified	uncultured
OTU_1625	83.3	120	HF674789	Glomeraceae	unidentified	uncultured
OTU_1633	96.7	153	JF276269	unidentified	unidentified	Glomeromycota
OTU_1642	84	100	HF674777	Glomeraceae	unidentified	uncultured
OTU_1656	85.1	114	FR693708	Glomeraceae	unidentified	uncultured
OTU_1664	86.4	125	JX276905	unidentified	unidentified	uncultured
OTU_1677	87.7	130	AY394681	Glomeraceae	unidentified	uncultured
OTU_1718	93.7	158	HQ857190	Gigasporaceae	unidentified	Gigasporaceae
OTU_1788	90.2	153	JN195554	Glomeraceae	unidentified	uncultured
OTU_1795	81.1	111	FR693708	Glomeraceae	unidentified	uncultured
OTU_1939	93.8	113	HQ857198	Glomeraceae	unidentified	Glomeraceae
OTU_2070	91.2	113	KM041753	Glomeraceae	unidentified	uncultured
OTU_2072	95.3	150	KM042020	Glomeraceae	unidentified	uncultured
OTU_2112	87.7	106	FR693708	Glomeraceae	unidentified	uncultured
OTU_2129	95.7	139	HE775280	Glomeraceae	unidentified	uncultured
OTU_2182	96.2	133	HQ857198	Glomeraceae	unidentified	Glomeraceae
OTU_2186	96.1	128	HQ857198	Glomeraceae	unidentified	Glomeraceae
OTU_2191	96.5	113	HE775280	Glomeraceae	unidentified	uncultured
OTU_2198	83.2	101	FR693708	Glomeraceae	unidentified	uncultured
OTU_2239	84.3	102	HQ857194	unidentified	unidentified	Glomeromycetes
OTU_2266	86.3	102	JX987769	Glomeraceae	unidentified	Glomeraceae
OTU_2304	82.2	135	FR693708	Glomeraceae	unidentified	uncultured
OTU_2312	83.2	107	FR873160	Glomeraceae	unidentified	uncultured
OTU_2319	80.3	122	KJ564137	unidentified	unidentified	Glomeromycota
OTU_2402	80.1	166	HQ242969	Glomeraceae	unidentified	uncultured
OTU_2424	88.8	125	KM042020	Glomeraceae	unidentified	uncultured
OTU_2443	96.1	128	HQ857198	Glomeraceae	unidentified	Glomeraceae
OTU_2491	80.4	112	KJ564135	unidentified	unidentified	Glomeromycota
OTU_2509	93.8	112	HQ857198	Glomeraceae	unidentified	Glomeraceae
OTU_2518	93.8	129	HE775280	Glomeraceae	unidentified	uncultured
OTU_2586	95	119	HE775280	Glomeraceae	unidentified	uncultured
OTU_2613	84.1	151	HF674789	Glomeraceae	unidentified	uncultured
OTU_2660	95.5	112	HE775280	Glomeraceae	unidentified	uncultured
OTU_2772	87.3	110	JX276897	unidentified	unidentified	Glomerales
OTU_2847	95	119	HQ857198	Glomeraceae	unidentified	Glomeraceae
OTU_2898	96.5	113	HQ857198	Glomeraceae	unidentified	Glomeraceae
OTU_3037	80.4	112	FR750536	Glomeraceae	Glomus	Glomus
OTU_3062	88.3	103	HQ857198	Glomeraceae	unidentified	Glomeraceae
OTU_3094	93.6	141	KF007268	Glomeraceae	unidentified	uncultured
OTU_3171	95.2	124	KM042020	Glomeraceae	unidentified	uncultured
OTU_3239	80.4	102	HF674777	Glomeraceae	unidentified	uncultured
OTU_3260	92.1	114	JN417528	Glomeraceae	Rhizophagus	Rhizophagus
OTU_3355	92.8	111	KM041865	Glomeraceae	unidentified	uncultured
OTU_3386	94.7	113	HQ857198	Glomeraceae	unidentified	Glomeraceae
OTU_3515	94.7	113	HE775280	Glomeraceae	unidentified	uncultured
OTU_3581	96.9	130	HQ857198	Glomeraceae	unidentified	Glomeraceae
OTU_3700	90.2	132	HE775280	Glomeraceae	unidentified	uncultured
OTU_4185	89.1	110	HQ857175	Glomeraceae	unidentified	Glomeraceae
OTU_4203	88	125	JX276903	unidentified	unidentified	uncultured
