# Supplementary material for: Fungal‐host diversity among mycoheterotrophic plants increases proportionally to their fungal‐host overlap
Source: Ecol Evol. 2017 Apr 22;7(10):3623–30. doi: 10.1002/ece3.2974 (PMC5433980; doi:10.1002/ece3.2974)
Supplement: Supplementary file 4 [file ECE3-7-3623-s004.xlsx]

## Sheet: Sheet1
Family	Code	Plant species	No OTUs	No. reads Glom.	OTU_100	OTU_1002	OTU_1034	OTU_1048	OTU_1052	OTU_1064	OTU_107	OTU_1079	OTU_1086	OTU_1109	OTU_112	OTU_1135	OTU_12	OTU_1255	OTU_1257	OTU_1349	OTU_1353	OTU_1355	OTU_1357	OTU_136	OTU_1362	OTU_1377	OTU_1381	OTU_146	OTU_1492	OTU_1512	OTU_159	OTU_1594	OTU_162	OTU_1625	OTU_1633	OTU_1642	OTU_1656	OTU_1664	OTU_1677	OTU_170	OTU_1718	OTU_1788	OTU_1795	OTU_1939	OTU_203	OTU_2070	OTU_2072	OTU_210	OTU_211
Burmanniaceae	GM072_1	Apteria aphyla	4	308			1
	GM072_2	Apteria aphyla	2	33
	PM3780_1	Apteria aphyla	4	15																													3
	Bk1_52	Campylosiphon purpurascens	1	2
	Bk1_53	Campylosiphon purpurascens	7	20																																												8
	Bk1_54	Campylosiphon purpurascens	3	12
	GM009_1	Dictyostega orobanchoides	5	6											1
	GM009_2	Dictyostega orobanchoides	1	5
	GM012	Dictyostega orobanchoides	5	23											13																								2
	GM018	Dictyostega orobanchoides	12	108														1						3																8					19
	GM057	Gymnosiphon breviflorus	6	12	6			2
	GM048	Gymnosiphon breviflorus	7	75
	P1_GB1	Gymnosiphon breviflorus	13	172																																1
	P1_GB4	Gymnosiphon breviflorus	4	7
	P2_GB1	Gymnosiphon breviflorus	5	20																					12																				1
	P2_GB2	Gymnosiphon breviflorus	6	387
	P2_GB3	Gymnosiphon breviflorus	31	801				4										9			7			93	12															58					43
	P2_GB4	Gymnosiphon breviflorus	12	31	2			3																																2					2
	GM004	Gymnosiphon capitatus	10	30				1																												1			1
	Bk2_16	Gymnosiphon capitatus	6	23																				4																2					2
	Bk2_31	Gymnosiphon capitatus	2	3																																				1					2
	Bk2_63	Gymnosiphon capitatus	7	17																				3																3					1
	Bk2_70	Gymnosiphon capitatus	17	91				2							19									3												1				4					2
	Bk2_104	Gymnosiphon capitatus	9	43																				2																					6
	PM3931B	Gymnosiphon divaricatus	4	7
	PM3854_1	Gymnosiphon divaricatus	7	76		1						5																	1
	PM3854_2	Gymnosiphon divaricatus	10	33				5											3															3
	PM3854_3	Gymnosiphon divaricatus	1	1																																												1
	PM3854_4	Gymnosiphon divaricatus	15	736	185																																								1
	PM3854_5	Gymnosiphon divaricatus	13	194	10																																								2				2
	PM3854_6	Gymnosiphon divaricatus	12	102	4																																							1			1
	PM3854_7	Gymnosiphon divaricatus	5	19																																											10
	PM3890	Gymnosiphon divaricatus	7	23																																									3
	GM005_1	Hexapterella gentianoides	13	78														1									1									7				4					6
	GM005_2	Hexapterella gentianoides	1	1
	GM065	Hexapterella gentianoides	3	10
	P3_HG1	Hexapterella gentianoides	15	99																				5			1						2		8					3	7				5
Triuridaceae	PM3928_1	Sciaphila purpurea	1	2																						2
	PM3928_2	Sciaphila purpurea	7	27																			8																						2				3
	PM3928_3	Sciaphila purpurea	15	32		1																				4																			2
	PM3928_4	Sciaphila purpurea	6	115
	PM3928_5	Sciaphila purpurea	1	1
	PM3928_6	Sciaphila purpurea	1	5
	PM3994_1	Sciaphila purpurea	2	3
	PM3994_2	Sciaphila purpurea	2	11												10
	PM3994_3	Sciaphila purpurea	3	9		3
	GM049_1	Soridium spruceanum	7	85																				2																14					18
	GM049_2	Soridium spruceanum	12	32																				1									1												1
	P1_SS1	Soridium spruceanum	7	34
	P1_SS2	Soridium spruceanum	13	55																																									3	2		5
	P1_SS3	Soridium spruceanum	5	37
	P1_SS6	Soridium spruceanum	10	75													32
	P1_SS7	Soridium spruceanum	8	46																				3																4					15
	GM006_1	Triuris hyalina	4	12										3								2
	GM006_2	Triuris hyalina	13	24																				4											1					1					2
	P3_TH1	Triuris hyalina	7	53																				3
	P3_TH2	Triuris hyalina	8	46										1																	22												7
	P3_TH3	Triuris hyalina	2	13																																							12
	P3_TH4	Triuris hyalina	1	5
	P3_TH5	Triuris hyalina	2	12
	P3_TH6	Triuris hyalina	1	5
	P3_TH7	Triuris hyalina	1	1
Gentianaceae	GM008_1	Voyria aphylla	6	52																							2								8
	GM008_2	Voyria aphylla	2	6
	GM037_1	Voyria aphylla	6	15																																				2					5
	GM037_2	Voyria aphylla	2	2
	GM040_1	Voyria aphylla	13	115																													1							8					21
	GM040_2	Voyria aphylla	5	18														3
	GM040_3	Voyria aphylla	2	3
	GM041	Voyria aphylla	7	105					7	1			4																				89							2
	GM042	Voyria aphylla	5	39					2					2																		1	33
	GM070	Voyria aphylla	6	23
	P1_VA1	Voyria aphylla	2	2
	GM028_1	Voyria aurantiaca	5	483													303																				4	89				7
	GM028_2	Voyria aurantiaca	5	132													81																					24				2
	GM032_1	Voyria aurantiaca	4	67													45																					8				3
	GM032_2	Voyria aurantiaca	1	1
	GM034_1	Voyria aurantiaca	6	182													108																									2
	GM034_2	Voyria aurantiaca	5	157													114																									1
	GM033_1	Voyria caerulea	3	11																											5
	GM033_2	Voyria caerulea	3	26																											18
	GM053	Voyria clavata	2	5
	GM015	Voyria corymbosa	3	6			2																								1
	GM036	Voyria corymbosa	5	15																			2
	PM3974_1	Voyria flavescens	6	275								1																	1
	PM3974_2	Voyria flavescens	4	55
	PM3974_3	Voyria flavescens	3	8		3
	PM3974_4	Voyria flavescens	5	52		15
	PM3974_5	Voyria flavescens	10	118		1												4				3										2													2
	PM3974_6	Voyria flavescens	5	9																																				2					1
	PM3974_7	Voyria flavescens	5	87		24																							21
	PM3931_1	Voyria obconia	3	10
	PM3931_2	Voyria obconia	1	4
	PM3931_3	Voyria obconia	2	2
	PM3931_4	Voyria obconia	4	221
	PM3947b	Voyria obconia	2	2										1
	PM3974c	Voyria obconia	1	2
	PM3950_1	Voyria obconia	3	4		1
	PM3950_2	Voyria obconia	1	1
	PM3950_3	Voyria obconia	3	4															1
	PM3950_4	Voyria obconia	6	11		3					1
	GM011_1	Voyria rosea	3	36
	GM011_2	Voyria rosea	1	1
	GM014	Voyria rosea	1	2																																2
	GM016	Voyria rosea	1	1													1
	GM043_1	Voyria rosea	2	7																																									1
	GM043_2	Voyria rosea	6	15																																				1					2
	GM019_1	Voyria tenella	9	45																				2																3					1			27	1
	GM019_2	Voyria tenella	2	6																																													5
	GM019_3	Voyria tenella	5	13																																												8
	GM019_4	Voyria tenella	1	1																																												1
	GM019_5	Voyria tenella	2	8
	GM063_1	Voyria tenella	1	1																																										1
	GM063_2	Voyria tenella	5	23																																												12
	GM063_3	Voyria tenella	7	26																				3																					3				1
	PM3865_1	Voyria tenella	7	26	6			1																						1																			2
	PM3865_2	Voyria tenella	4	6	3																									1																			1
	PM3865_3	Voyria tenella	3	3
	PM3865_4	Voyria tenella	1	1
	PM3865_5	Voyria tenella	3	3																						1														1					1
	PM3865_6	Voyria tenella	6	9																																									1			4
	PM3865_7	Voyria tenella	1	1																																1
	PM3889_1	Voyria tenella	10	55																2										1																		14	13
	PM3889_2	Voyria tenella	7	15																																													1
	PM3889_3	Voyria tenella	9	81																										2																		59	2
	GM007	Voyriella parviflora	4	101											52
	GM023	Voyriella parviflora	1	1																																				1
	P1_VP1	Voyriella parviflora	4	16											8
	P1_VP2	Voyriella parviflora	1	1											1
	P1_VP4	Voyriella parviflora	3	4																																									1
	P2_VP1	Voyriella parviflora	4	4											1
	P2_VP2	Voyriella parviflora	5	5																																			1									1
	P2_VP3	Voyriella parviflora	2	2																								1
	P2_VP5	Voyriella parviflora	4	5											2																																	1
	P2_VP7	Voyriella parviflora	2	2											1
	P2_VP8	Voyriella parviflora	1	3											3
	P2_VP9	Voyriella parviflora	2	2
	P2_VP10	Voyriella parviflora	1	1
	P2_VP14	Voyriella parviflora	1	1
	P2_VP15	Voyriella parviflora	1	1
[truncated: 93 more columns]
