# Supplementary material for: Fungal‐host diversity among mycoheterotrophic plants increases proportionally to their fungal‐host overlap
Source: Ecol Evol. 2017 Apr 22;7(10):3623–30. doi: 10.1002/ece3.2974 (PMC5433980; doi:10.1002/ece3.2974)
Supplement: Supplementary file 7 [file ECE3-7-3623-s007.bib]

@Article{Saavedra15,
  Title                    = {Seasonal species interactions minimize the impact of species turnover of the lieklihood of community persistence},
  Author                   = {S. Saavedra and R. P. Rohr and M. A. Fortuna and N. Selva and J. Bascompte},
  Journal                  = {Ecology},
  Year                     = {in press},
  Pages                    = {},
  Volume                   = {}
}

@ARTICLE{Levine,
  author = {J. M. Levine and J. HilleRisLambers},
  title = {The importance of niches for the maintenance of species diversity},
  journal = {Nature},
  year = {2009},
  volume = {461},
  pages = {254-257}
}

@Article{HilleRisLambers2012,
  author =        {HilleRisLambers, J and Adler, PB and Harpole, WS and Levine, JM and Mayfield, MM},
  title =         {Rethinking community assembly through the lens of coexistence theory},
  journal =       {Annu Rev Ecol Evol Syst},
  year =          {2012},
  volume =        {43},
  number =        {1},
  pages =         {227-248},
}

@BOOK{Thompson05,
  title = {The Geographic Mosaic of Coevolution},
  publisher = {University of Chicago Press, Chicago},
  year = {2005},
  author = {J. N. Thompson}
}

@Article{Aizen,
  Title                    = {Invasive Mutualists Erode Native Pollination Webs},
  Author                   = {M. A. Aizen and C. L. Morales and J. M. Morales},
  Journal                  = {PloS Biol},
  Year                     = {2008},
  Pages                    = {e31},
  Volume                   = {6}
}

@Article{Bastolla1,
  Title                    = {Biodiversity in model ecosystems, I: coexistence conditions for competing species},
  Author                   = {U. Bastolla and M. L\:{a}ssig and S. C. Manrubia and A. Valleriani},
  Journal                  = {J Theor Biol},
  Year                     = {2005},
  Pages                    = {521-530},
  Volume                   = {235}
}

@Article{Bever,
  Title                    = {Rooting theories of plant community ecology in microbial interactions},
  Author                   = {J. D. Bever and I. A. Dickie and E. Facelli and J. M. Facelli and J. Klironomos and M. Moora and M. C. Riling and W. D. Stock and M. Tibbett and M. Zobel},
  Journal                  = {Trends Ecol Evol},
  Year                     = {2010},
  Pages                    = {468-478},
  Volume                   = {25}
}

@Article{Bidartondo2002,
  Title                    = {Epiparasitic plants specialized on arbuscular mycorrhizal fungi},
  Author                   = {M. I. Bidartondo and D. Redecker and I. Hijri and A. Wiemken and T. D. Bruns and L. Dom\'{i}nguez and A. S\'{e}rsic and J. R. Leake and D. J. Read},
  Journal                  = {Nature},
  Year                     = {2002},
  Pages                    = {389-392},
  Volume                   = {419}
}

@Article{BidartondoBruns2002,
  Title                    = {Fine-level mycorrhizal specificity in the \uppercase{M}onotropoideae (\uppercase{E}ricaceae): specificity for fungal species groups},
  Author                   = {M. I. Bidartondo and T. D. Bruns},
  Journal                  = {Mol Ecol},
  Year                     = {2002},
  Pages                    = {557-569},
  Volume                   = {11}
}

@Article{Bidartondo2003,
  Title                    = {Specialized cheating of the ectomycorrhizal
symbiosis by an epiparasitic liverwort},
  Author                   = {M. I. Bidartondo and T. D. Bruns and W. Michael and C. S\'{e}rgio and D. J. Read},
  Journal                  = {Proc. R. Soc. Lond. B},
  Year                     = {2003},
  Pages                    = {835-842},
  Volume                   = {270}
}

@Article{BidartondoBruns2005,
  Title                    = {On the origins of extreme mycorrhizal specificity in the \uppercase{M}onotropoideae (\uppercase{E}ricaceae): performance trade-offs during seed germination and seedling development},
  Author                   = {M. I. Bidartondo and T. D. Bruns},
  Journal                  = {Mol Ecol},
  Year                     = {2005},
  Pages                    = {1549-1560},
  Volume                   = {14}
}

@Article{Bougoure,
  Title                    = {Identity and specificity of the fungi forming mycorrhizas with rare, mycoheterotrophic \textit{\uppercase{R}hizanthella gardneri} (\uppercase{O}rchidaceae)},
  Author                   = {J.J. Bougoure and M. Ludwig and M. Brundrett and P.F. Grierson},
  Journal                  = {Mycol. Res.},
  Year                     = {2009},
  Pages                    = {1097-1106},
  Volume                   = {113}
}

@Article{Brockerhoff2008,
  Title                    = {Biodiversity and Planted Forests - Oxymoron or Opportunity?},
  Author                   = {E. G. Brockerhoff and H. Jactel and J. A. Parrotta and C. Quine and J. Sayer},
  Journal                  = {Biodiversity and Conservation},
  Year                     = {2008},
  Pages                    = {181-183},
  Volume                   = {5}
}

@Article{Bruns1991,
  Title                    = {Fungal molecular systematics},
  Author                   = {T.D. Bruns and T.J. White and J.W. Taylor},
  Journal                  = {Annu Rev Ecol Syst},
  Year                     = {1991},
  Pages                    = {525-564},
  Volume                   = {22}
}

@Article{Burkle,
  Title                    = {Plant-pollinator interactions over 120 years: loss of species, co-occurrence, and function},
  Author                   = {L. A. Burkle and J. C. Marlin and T. M. Knight},
  Journal                  = {Science},
  Year                     = {2013},
  Pages                    = {1611-1615},
  Volume                   = {339}
}

@Article{Carnicer,
  Title                    = {The temporal dynamics of resource use by frugivorous birds: a network approach},
  Author                   = {J. Carnicer and P. Jordano and C. J. Meli\'{a}n},
  Journal                  = {Ecology},
  Year                     = {2009},
  Pages                    = {1958-1970},
  Volume                   = {90}
}

@Book{Case,
  Title                    = {An Illustrated Guide to Theoretical Ecology},
  Author                   = {T. J. Case},
  Publisher                = {Oxford University Press},
  Year                     = {2000}
}

@Article{Chapin,
  Title                    = {Consequences of changing biodiversity},
  Author                   = {F. S. Chapin and E. S. Zavaleta and V. T. Eviner and R. L. Naylor and P. M. Vitousek and H. L. Reynolds and D. U. Hooper and S. Lavorel and O. E. Sala and S. E. Hobbie and M. C. Mack and S. Diaz},
  Journal                  = {Nature},
  Year                     = {2000},
  Pages                    = {234-242},
  Volume                   = {405}
}

@Article{Cheek,
  Title                    = {A review of \uppercase{A}frican saprophytic flowering plants. \uppercase{I}n \uppercase{A}frican plants: biodiversity, taxonomy},
  Author                   = {M. Cheek and S. Williams},
  Journal                  = {Kew Botanical Gardens, eds. J. Timberlake, and S. Kativu},
  Year                     = {1999},
  Pages                    = {39-49}
}

@Article{Cullings,
  Title                    = {Evolution of extreme specialization within a lineage of ectomycorrhizal epiparasites},
  Author                   = {K.W. Cullings and T.M. Szaro and T.D. Bruns},
  Journal                  = {Nature},
  Year                     = {1996},
  Pages                    = {63-67},
  Volume                   = {379}
}

@Article{Darriba,
  Title                    = {j\uppercase{M}odel\uppercase{T}est 2: more models, new heuristics and parallel computing},
  Author                   = {D. Darriba and G. L. Taboada and R. Doallo and D. Posada},
  Journal                  = {Nat Methods},
  Year                     = {2012},
  Pages                    = {772},
  Volume                   = {9}
}

@Article{Davison,
  Title                    = {Arbuscular mycorrhizal fungal communities in plant roots are not random assemblages},
  Author                   = {J. Davison and M. \"{O}pik and T. J. Daniell and M. Moora and M. Zobel},
  Journal                  = {FEMS Microbiol Ecol},
  Year                     = {2011},
  Pages                    = {103-115},
  Volume                   = {78}
}

@Article{Denison,
  Title                    = {Darwinian agriculture: when can humans find solutions beyond the reach of natural selection},
  Author                   = {R. F. Denison and E. T. Kiers and S. A. West},
  Journal                  = {Q Rev Biol},
  Year                     = {2003},
  Pages                    = {145-168},
  Volume                   = {78}
}

@Article{Diaz,
  Title                    = {Changes of a mutualistic network over time: reanalysis over a 10-year period},
  Author                   = {C. D\'{i}az-Castelazo and P. R. Guimaraes and P. Jordano and J. Thompson and R. J. Marquis and V. Rico-Gray},
  Journal                  = {Ecology},
  Year                     = {2010},
  Pages                    = {793-805},
  Volume                   = {91}
}

@manual{Drummond,
      title  = "Geneious v5.1",
      author = "A. J. Drummond and B. Ashton and S. Buxton and \textit{et al}",
      note   = "\url{http://www.geneious.com}",
      year   = "2011"
    }

@Article{Douglas,
  Title                    = {Conflict, cheats and the persistence of symbioses},
  Author                   = {A. E. Douglas},
  Journal                  = {New Phytol},
  Year                     = {2008},
  Pages                    = {849-858},
  Volume                   = {177}
}


@Article{Edgar2011,
  Title                    = {UCHIME improves sensitivity and speed of chimera detection},
  Author                   = {R. C. Edgar and B. J. Haas and J. C. Clemente and C. Quince and R. Knight},
  Journal                  = {Bioinformatics},
  Year                     = {2011},
  Pages                    = {2194-2200},
  Volume                   = {27}
}

@Article{Edgar2013,
  Title                    = {UPARSE: Highly accurate \uppercase{OTU} sequences from microbial amplicon reads},
  Author                   = {R. C. Edgar},
  Journal                  = {Nat Methods},
  Year                     = {2013},
  Pages                    = {996-998},
  Volume                   = {10}
}

@Article{Erskine2006,
  Title                    = {Tree species diversity and ecosystem function: can tropical multi-species plantations generate greater productivity?},
  Author                   = {P. D. Erskine and D. Lamb and M. Bristow},
  Journal                  = {For Ecol Manage},
  Year                     = {2006},
  Pages                    = {205-210},
  Volume                   = {233}
}

@Book{Frost,
  Title                    = {Species compensation and complementarity in ecosystem function (pp. 224-239) in C. G. Jones and J. H. Lawton (eds.). Linking species and ecosystems},
  Author                   = {T. M. Frost and S. R. Carpenter and A. R. Ives and T. K. Kratz},
  Publisher                = {Chapman and Hall, New York, USA},
  Year                     = {1995}
}

@Article{Giovannetti,
  Title                    = {Patterns of below-ground plant interconnections established by means of arbuscular mycorrhizal networks},
  Author                   = {M. Giovannetti and C. Sbrana and L. Avio and P. Strani},
  Journal                  = {New Phytol},
  Year                     = {2004},
  Pages                    = {175-181},
  Volume                   = {164}
}

@Article{Halloy,
  Title                    = {Patterns of abundance and morphology as indicators of ecosystem status: A meta-analysis},
  Author                   = {S. R. P. Halloy and B. I. P. Barratt},
  Journal                  = {Ecological Complexity},
  Year                     = {2007},
  Pages                    = {128-147},
  Volume                   = {4}
}

@Article{Hart,
  Title                    = {Seasonal dynamics of the Lake Kinneret food web: the importance of the microbial loop},
  Author                   = {D. R. Hart and L. Stone},
  Journal                  = {Limnol Oceanogr},
  Year                     = {2000},
  Pages                    = {350-361},
  Volume                   = {45}
}

@Article{Hazard,
  Title                    = {The role of local environment and geographical distance in determining community composition of arbuscular mycorrhizal fungi at the landscape scale},
  Author                   = {C. Hazard and P. Gosling and C. J. Gast and D. T. Mitchell and F. M. Doohan and G. D. Bending},
  Journal                  = {ISME Journal},
  Year                     = {2013},
  Pages                    = {498-508},
  Volume                   = {7}
}

@Article{Hillebrand,
  Title                    = {Consequences of dominance: A review of evenness effects on local and regional ecosystem processes},
  Author                   = {H. Hillebrand and D. M. Bennett and M. W. Cadotte},
  Journal                  = {Ecology},
  Year                     = {2008},
  Pages                    = {1510-1520},
  Volume                   = {89}
}

@Article{Hofstetter,
  Title                    = {Phylogenetic comparison of protein-coding versus ribosomal \uppercase{RNA}-coding sequence data: A case study of the \uppercase{L}ecanoromycetes (\uppercase{A}scomycota)},
  Author                   = {V. Hofstetter and J. Miadlikowska and F. Kau and F. Lutzoni},
  Journal                  = {Mol Phylogenet Evol},
  Year                     = {2007},
  Pages                    = {412-426},
  Volume                   = {44}
}

@Article{Hooper,
  Title                    = {Effects of Biodiversity on Ecosystem Functioning: a Consenus of Current Knowledge},
  Author                   = {D. U. Hooper and F. S. Chapin and J. J. Ewel and A. Hector and P. Inchausti and S. LAvorel and J. H. Lawton and D. M. Lodge and M. Loreau and S. Naeem and B. Schmid and H. Setala and A. J. Symstad and J. Vandermeer and D. A. Wardle},
  Journal                  = {Ecol Monogr},
  Year                     = {2005},
  Pages                    = {3-35},
  Volume                   = {75}
}

@Article{Houlahana,
  Title                    = {Compensatory dynamics are rare in natural ecological communities},
  Author                   = {J. E. Houlahana and D. J. Currie and K. Cottenie and G. S. Cumming and S. K. M. Ernest and C. S. Findlay and S. D. Fuhlendorf and U. Gaedke and P. Legendre and J. J. Magnuson B. H. McArdle and E. H. Muldavin and R. D. Stevens and T. J. Willis and I. P. Woiwod and S. M. Wondzell},
  Journal                  = {Proc. Natl. Acad. Sci. U S A},
  Year                     = {2007},
  Pages                    = {3273-3277},
  Volume                   = {104}
}

@Article{Kraft,
  Title                    = {Plant functional traits and the multidimensional nature of species coexistence},
  Author                   = {N. J. B. Kraft and O. Godoy and J. M. Levine},
  Journal                  = {Proc Natl Acad Sci USA},
  Year                     = {2015},
  Pages                    = {797-802},
  Volume                   = {112}
}

@Article{Godoy2014,
  author =        {Godoy, Oscar and Kraft, Nathan JB and Levine, Jonathan M},
  title =         {Phylogenetic relatedness and the determinants of competitive outcomes},
  journal =       {Ecol Lett},
  year =          {2014},
  volume =        {17},
  number =        {7},
  pages =         {836-844},
}

@Article{Godoy2014a,
  author =        {Godoy, Oscar and Levine, Jonathan M},
  title =         {Phenology effects on invasion success: insights from coupling field experiments to coexistence theory},
  journal =       {Ecology},
  year =          {2014},
  volume =        {95},
  number =        {3},
  pages =         {726-736},
}

@Article{Gomes,
  author =        {S. I. F. Gomes and J. Aguirre-Guti\'{e}rrez and M. I. Bidartondo and V. S. F. T. Merckx},
  title =         {Arbuscular mycorrhizal interactions of mycoheterotrophic \textit{Thismia} are more specialized than in autotrophic plants},
  journal =       {New Phytol},
  year =          {2017},
  volume =        {213},
  number =        {3},
  pages =         {1418-1427}
}

@Book{Guitet,
  Title                    = {Catalogue des habitats forestiers de Guyane, Office National des Forets},
  Author                   = {S. Guitet and O. Brunaux and J. J. Granville and S. Gonzalez and C. Richard-Hansen},
  Publisher                = {ONF / Direction de l'environnement, de l'am\'{e}nagement et du logement Guyane (Deal)},
  Year                     = {2015},
  note 					 = {\mbox{ISBN} 978-2-84207-384-8}
}

@Article{heijden,
  Title						={Mycorrhizal ecology and evolution: the past, the present, and the future},
  Author					={M. G. A. van der Heijden and F. M. Martin and M.-A. Selosse and I. R. Sanders},
  Journal					={New Phytol},
  Year						={2015},
  Pages						={1406--1423},
  Volume					={205} 
}

@Article{Huston,
  Title                    = {A general hypothesis of species diversity},
  Author                   = {M. Huston},
  Journal                  = {Am Nat},
  Year                     = {1979},
  Pages                    = {81-101},
  Volume                   = {113}
}

@Article{Tilman,
  Title                    = {
Diversification, biotic interchange, and the universal trade-off hypothesis},
  Author                   = {D. Tilman},
  Journal                  = {Am Nat},
  Year                     = {2011},
  Pages                    = {355-371},
  Volume                   = {178}
}

@Article{Ihrmark,
  Title                    = {New primers to amplify the fungal \uppercase{ITS}2 region - evaluation by 454-sequencing of artificial and natural communities},
  Author                   = {K. Ihrmark and I. T. M. B\'{o}deker and K. Cruz-Martinez, H. Friberg and A. Kubartova and J. Schenck and Y. Strid and J. Stenlid and M. Brandstr\'{o}m-Durling, K. E. Clemmensen and B. D. Lindahl},
  Journal                  = {FEMS Microbiol Ecol},
  Year                     = {2012},
  Pages                    = {666-677},
  Volume                   = {82}
}

@Article{Chesson2000,
  author =  {P. Chesson},
  title =   {Mechanisms of Maintenance of Species Diversity},
  journal = {Annu Rev Ecol Syst},
  year =    {2000},
  volume =  {31},
  number =  {1},
  pages =   {346-366},
}

@article {Jacquemyn,
	Title = {Coexisting orchid species have distinct mycorrhizal communities and display strong spatial segregation},
    Author = {H. Jacquemyn and R. Brys and V.S.F.T. Merckx and M. Waud and B. Lievens and T. Wiegand},
	Journal = {New Phytol},
	year = {2014},
	pages = {616-627},
	volume = {202}
}


@Article{Jonker,
  Title                    = {A monograph of the \uppercase{B}urmanniaceae},
  Author                   = {F.P. Jonker},
  Journal                  = {Meeded. Bot. Mus. Herb. Rijks Univ. Utrecht},
  Year                     = {1938},
  Pages                    = {1-279},
  Volume                   = {51}
}

@Article{Justus,
  Title                    = {Ecological and Lyapunov Stability},
  Author                   = {J. Justus},
  Journal                  = {Philosophy of Science},
  Year                     = {2008},
  Pages                    = {421-436},
  Volume                   = {75}
}

@Article{Alexander,
  Title                    = {Ecological and \uppercase{L}yapunov Stability},
  Author                   = {J. M. Alexander and J.M. Diez and J. M. Levine},
  Journal                  = {Nature},
  Year                     = {2015},
  Pages                    = {515-518},
  Volume                   = {525}
}

@Article{Katoh,
  Title                    = {\uppercase{MAFFT}: a novel method for rapid multiple sequence alignment based on fast \uppercase{F}ourier transform},
  Author                   = {K. Katoh and K. Misawa and K. Kuma and T. Miyata},
  Journal                  = {Nucleic Acids Res},
  Year                     = {2002},
  Pages                    = {3059-3066},
  Volume                   = {30}
}

@Article{Kirwan,
  Title                    = {Consequences of dominance: A review of evenness effects on local and regional ecosystem processes},
  Author                   = {L. Kirwan and A. Luscher and M. T. Sebastian and J. A. Finn and R. P. Collins and C. Porqueddu and A. Helgadotirr and O. H. Baadshaug and C. Brophy and C. Coran and S. Dalmannsdottir and I. Delgado and A. Elgersman and M. Fothergill and B. E. Frankow-Linderberg and P. Golinski and P. Grieu and A. M. Gustavsson and M. Hoglind and O. Huguenin-Elie and C. Iliad and M. Jorgensen and Z. Kadziuliene and T. Karyotis and T. Lunnan and M. Malengier and S. Malton and V. Meyer and D. Nyfeler and P. Nykanen-Kuri and J. Parente and H. J. Smit and U. Thumm and J. Connolly},
  Journal                  = {Journal of Ecology},
  Year                     = {2007},
  Pages                    = {530-539},
  Volume                   = {95}
}

@Article{Kondoh,
  Title                    = {Foraging adaptation and the relationship between food-web complexity and stability},
  Author                   = {M. Kondoh},
  Journal                  = {Science},
  Year                     = {2003},
  Pages                    = {1388-1391},
  Volume                   = {299}
}

@Article{Kruger2009,
  Title                    = {D\uppercase{NA}-based species level detection of \uppercase{G}lomeromycota: one \uppercase{PCR} primer set for all arbuscular mycorrhizal fungi},
  Author                   = {M. Kr\"{u}ger and H. Stockinger and C. Kr\"{u}ger and A. Sch\"{u}{\ss}ler},
  Journal                  = {New Phytol},
  Year                     = {2009},
  Pages                    = {212-223},
  Volume                   = {183}
}

@Book{Kruger2011,
  Title                    = {PhD thesis: Molecular phylogeny, taxonomy and evolution of arbuscular mycorrhizal fungi \uppercase{DNA}-based characterization and identification of \textit{Glomeromycota}},
  Author                   = {M. Kr\"{u}ger},
  Publisher                = {Ludwig-Maximilians University Munich},
  Year                     = {2011}
}

@Article{Kruger2012,
  Title                    = {Phylogenetic reference data for systematics and phylotaxonomy of arbuscular mycorrhizal fungi from phylum to species level},
  Author                   = {M. Kr\"{u}ger and C. Kr\"{u}ger and C. Walker and H. Stockinger and A. Sch\"{u}{\ss}ler},
  Journal                  = {New Phytol},
  Year                     = {2012},
  Pages                    = {970-984},
  Volume                   = {193}
}

@Article{Laliberte13,
  Title                    = {A long-term experimental test of the dynamic equilibrium model of species diversity},
  Author                   = {E. Lalibert\'{e} and H. Lambers and
D. A. Norton and J. M. Tylianakis and
M. A. Hustonand},
  Journal                  = {Oecologia},
  Year                     = {2013},
  Pages                    = {439-448},
  Volume                   = {171}
}

@Article{Hector,
  Title                    = {Biodiversity and ecosystem multifunctionality},
  Author                   = {A. Hector and R. Bagchi},
  Journal                  = {Nature},
  Year                     = {2007},
  Pages                    = {188-190},
  Volume                   = {488}
}

@Article{Laliberte,
  Title                    = {Deforestation homogenizes tropical parasitoid-host networks},
  Author                   = {E. Lalibert\'{e} and J. M. Tylianakis},
  Journal                  = {Ecology},
  Year                     = {2010},
  Pages                    = {1740-1743},
  Volume                   = {41}
}

@Article{Leake,
  Title                    = {The biology of myco-heterotrophic (``saprophytic") plants},
  Author                   = {J. R. Leake},
  Journal                  = {New Phytol},
  Year                     = {1994},
  Pages                    = {171-216},
  Volume                   = {127}
}

@Book{Levins,
  Title                    = {Evolution in Changing Environments: Some Theoretical Explorations},
  Author                   = {R. Levins},
  Publisher                = {Princeton University Press, USA},
  Year                     = {1968}
}

@Book{Logofet,
  Title                    = {Matrices and Graphs: Stability Problems in Mathematical Ecology},
  Author                   = {D. O. Logofet},
  Publisher                = {CRC Press},
  Year                     = {1993}
}

@Book{Loreau,
  Title                    = {From population to ecosystems: theoretical foundations for a new ecological synthesis},
  Author                   = {M. Loreau},
  Publisher                = {Princeton University Press, Princeton},
  Year                     = {2010}
}

@Article{MacArthur,
  Title                    = {The Limiting Similarity, Convergence, and Divergence of Coexisting Species},
  Author                   = {R. MacArthur and R. Levins},
  Journal                  = {Am Nat},
  Year                     = {1967},
  Pages                    = {377-385},
  Volume                   = {101}
}

@Article{Magallon,
  Title                    = {A metacalibrated time-tree documents the early rise of flowering plant phylogenetic diversity},
  Author                   = {S. Magall\'{o}n and S. G\'{o}mez-Acevedo and L. L. S\'{a}nchez-Reyes and T. Hern\'{a}ndez-Hern\'{a}ndez},
  Journal                  = {New Phytol},
  Year                     = {2015},
  Pages                    = {437-453},
  Volume                   = {207}
}

@Book{Margalef68,
  Title                    = {Perspectives in Ecological Theory},
  Author                   = {R. Margalef},
  Publisher                = {University of Chicago Press},
  Year                     = {1968}
}

@Article{Margalef,
  Title                    = {On certain unifying principles in ecology},
  Author                   = {R. Margalef},
  Journal                  = {Am Nat},
  Year                     = {1963},
  Pages                    = {357-374},
  Volume                   = {97}
}

@Article{Martinez-Garcia,
  Title                    = {Host identity is a dominant driver of mycorrhizal fungal community composition during ecosystem development},
  Author                   = {L. B. Mart\'{i}nez-Garc\'{i}a and S. J. Richardson and J. M. Tylianakis and D. A. Peltzer and I A. Dickie},
  Journal                  = {New Phytol},
  Year                     = {2015},
  Pages                    = {1565-1576},
  Volume                   = {205}
}

@Article{Mason2010,
  Title                    = {Stand development moderates effects of ungulate exclusion on foliar traits in the forests of New Zealand},
  Author                   = {N. W. H. Mason and D. P. Peltzer and S. J. Richardson and P. J. Bellingham and R. B. Allen},
  Journal                  = {Journal of Ecology},
  Year                     = {2010},
  Pages                    = {1422-1433},
  Volume                   = {98}
}

@Article{Mass,
  Title                    = {Triuridaceae},
  Author                   = {P. J. M. Maas and T. R\"{u}bsamen},
  Journal                  = {Fl. Neotrop.},
  Year                     = {1986},
  Pages                    = {1-55},
  Volume                   = {40}
}

@Article{Mennes2013,
  Title                    = {New insights in the long-debated evolutionary history of \uppercase{T}riuridaceae (\uppercase{P}andanales)},
  Author                   = {C. B. Mennes and E. F. Smets and S. N. Moses and V. S. F. T. Merckx},
  Journal                  = {Mol Phylogenet Evol},
  Year                     = {2013},
  Pages                    = {994-1004},
  Volume                   = {69}
}

@Article{Merckx2008,
  Title                    = {Diversification of myco-heterotrophic angiosperms: Evidence from \uppercase{B}urmanniaceae},
  Author                   = {V. Merckx and L. W. Chatrou and B. Lemaire and M. N. Sainge and S. Huysmans and E. F. Smets},
  Journal                  = {BMC Evol Biol},
  Year                     = {2008},
  Pages                    = {178},
  Volume                   = {8}
}

@Article{MerckxBidart2008,
  Title                    = {Breakdown and delayed cospeciation in the arbuscular mycorrhizal mutualism},
  Author                   = {V. Merckx and M.I. Bidartondo},
  Journal                  = {Proc R Soc Lond B},
  Year                     = {2008},
  Pages                    = {1029-1035},
  Volume                   = {275}
}

@Article{Merckx2009,
  Title                    = {Mycoheterotrophy: when fungi host plants},
  Author                   = {V. Merckx and M. I. Bidartondo and N. A. Hynson},
  Journal                  = {Annals of Botany},
  Year                     = {2009},
  Pages                    = {1255-1261},
  Volume                   = {104}
}

@Article{Merckx2010,
  Title                    = {Evolution of mycoheterotrophy in plants: a phylogenetic perspective},
  Author                   = {V. Merckx and J. Freudenstein},
  Journal                  = {New Phytol},
  Year                     = {2010},
  Pages                    = {605-609},
  Volume                   = {185}
}

@Book{Merckx2010Disc,
  Title                    = {Cretaceous origins of myco-heterotrophic lineages in \uppercase{D}ioscoreales. (\uppercase{I}n \uppercase{D}iversity, phylogeny, and evolution in the monocotyledons)},
  Author                   = {V. Merckx and S. Huysmans and E. Smets},
  Publisher                = {Aarhus University Press, Denmark},
  Year                     = {2010},
  Pages                    = {39-53}
}

@Book{Merckx2013,
  Title                    = {Mycoheterotrophy. The Biology of plants living on fungi},
  Author                   = {V. S. F. T. Merckx},
  Publisher                = {Springer, New York},
  Year                     = {2013}
}

@Article{Merckx2013Voy,
  Title                    = {The phylogenetic relationships of the mycoheterotrophic genus \textit{\uppercase{V}oyria} and the implications for the biogeographic history of the \uppercase{G}entianaceae},
  Author                   = {V. S. F. T. Merckx and J. Kissling and H. Hentrich and S. B. Janssens and C. B. Mennes and C. D. Specht and E. F. Smets},
  Journal                  = {Am J Bot},
  Year                     = {2013},
  Pages                    = {712-721},
  Volume                   = {100}
}

@Article{Mulder,
  Title                    = {Species evenness and productivity in experimental plant communities},
  Author                   = {C. P. H. Mulder and E. Bazeley-White and P. G. Dimitrakopoulos and A. Hector and M. Scherer-Lorenzen and B. Schmid},
  Journal                  = {Oikos},
  Year                     = {2004},
  Pages                    = {50-63},
  Volume                   = {107}
}

@Article{Nijs,
  Title                    = {How important are species richness, species evenness and interspecific differences to productivity? A mathematical model},
  Author                   = {I. Nijs and J. Roy},
  Journal                  = {Oikos},
  Year                     = {2000},
  Pages                    = {57-66},
  Volume                   = {88}
}

@Article{Norberg,
  Title                    = {Phenotypic diversity and ecosystem functioning in changing environments: A theoretical framework},
  Author                   = {J. Norberg and D. P. Swaney and J. Dushoff and J. Lin and R. Casagrandi and S. A. Levin},
  Journal                  = {Proc Natl Acad Sci U S A},
  Year                     = {2001},
  Pages                    = {11376–11381},
  Volume                   = {98}
}

@Article{Odum,
  Title                    = {The strategy of ecosystem development},
  Author                   = {E. P. Odum},
  Journal                  = {Science},
  Year                     = {1969},
  Pages                    = {262-270},
  Volume                   = {164}
}

@Article{Olesen08,
  Title                    = {Temporal dynamics in a pollination network},
  Author                   = {J. M. Olesen and J. Bascompte and H. Elberling and P. Jordano},
  Journal                  = {Ecology},
  Year                     = {2008},
  Pages                    = {1573-1582},
  Volume                   = {89}
}

@Article{Olesen11,
  Title                    = {Strong, long-term temporal dynamics of an ecological network},
  Author                   = {J. M. Olesen and C. Stefanescu and A. Traveset},
  Journal                  = {PLoS One},
  Year                     = {2011},
  Pages                    = {e26455},
  Volume                   = {6}
}

@Article{Opik,
  Title                    = {The online database \uppercase{M}aarj\uppercase{AM} reveals global and ecosystemic distribution patterns in arbuscular mycorrhizal fungi (\textit{\uppercase{G}lomeromycota)}},
  Author                   = {M. \"{O}pik and A. Vanatoa and E. Vanatoa and M. Moora and J. Davison and J.M. Kalwij and \"{U}. Reier and M. Zobel},
  Journal                  = {New Phytol},
  Year                     = {2010},
  Pages                    = {223-241},
  Volume                   = {188}
}

@Article{Peay,
  Title                    = {Strong coupling of plant and fungal community structure across western \uppercase{A}mazonian rainforests},
  Author                   = {K. G. Peay and C. Baraloto and P. V. A. Fine},
  Journal                  = {ISME Journal},
  Year                     = {2013},
  Pages                    = {1852-1861},
  Volume                   = {7}
}

@Article{Peralta2014a,
  Title                    = {Phylogenetic diversity and co-evolutionary signals among trophic levels change across a habitat edge},
  Author                   = {G. Peralta and C. M. Frost and R. K. Didham and A. Varsani and J. M. Tylianakis},
  Journal                  = {J Anim Ecol},
  Year                     = {2015},
  Pages                    = {364-372},
  Volume                   = {84}
}

@Article{Peralta2014b,
  Title                    = {Data from: phylogenetic diversity and co-evolutionary signals among trophic levels change across a habitat edge},
  Author                   = {G. Peralta and C. M. Frost and R. K. Didham and A. Varsani and J. M. Tylianakis},
  Journal                  = {Dryad Digital Repository},
  Year                     = {2014},

  Url                      = {http://dx.doi.org/10.5061/dryad.t5557}
}

@Article{Petanidou,
  Title                    = {Long-term observation of a pollination network: Fluctuation in species and interactions, relative invariance of network structure and implications for estimates of specialization},
  Author                   = {T. Petanidou and A. S. Kallimanis and J. Tzanopoulos and S. P. Sgardelis and J. D. Pantis},
  Journal                  = {Ecol Lett},
  Year                     = {2008},
  Pages                    = {564-575},
  Volume                   = {11}
}

@Book{Raven,
  Title                    = {Biology of plants (6th ed.)},
  Author                   = {P. H. Raven and R. F. Evert and S. E. Eichhorn},
  Publisher                = {W. H. Freeman and Company, New York},
  Year                     = {1999}
}

@Article{Redecker,
  Title                    = {Glomalean  fungi  from  the  Ordovician},
  Author                   = {D. Redecker and R. Kodner and L. E. Graham},
  Journal                  = {Science},
  Year                     = {2000},
  Pages                    = {1920-1921},
  Volume                   = {289}
}

@Article{Roberts,
  Title                    = {The stability of a feasible random ecosystem},
  Author                   = {A. Roberts},
  Journal                  = {Nature},
  Year                     = {1974},
  Pages                    = {607-608},
  Volume                   = {251}
}

@Article{Rohr,
  Title                    = {On the structural stability of mutualistic systems},
  Author                   = {R. P. Rohr and S. Saavedra and J. Bascompte},
  Journal                  = {Science},
  Year                     = {2014},
  Pages                    = {1253497},
  Volume                   = {345}
}

@Article{Rohr16,
  Title                    = {Persist or produce: a community trade-off tuned by species evenness},
  Author                   = {R. P. Rohr and S. Saavedra and G. Peralta and C. M. Frost and L.-F. Bersier and J. Bascompte and J. M. Tylianakis},
  Journal                  = {Am. Nat.},
  Year                     = {2016},
  Pages                    = {3352-3365},
  Volume                   = {188}
}

@Book{Rossberg,
  Title                    = {Food Webs and Biodiversity: Foundations, Models, Data},
  Author                   = {A. G. Rossberg},
  Publisher                = {Wiley Press},
  Year                     = {2013}
}

@Article{Roy,
  Title                    = {Mycoheterotrophic orchids from \uppercase{T}hailand tropical dipterocarpacean forests associate with a broad diversity of ectomycorrhizal fungi},
  Author                   = {M. Roy and S. Whatthana and F. Richard and S. Vessabutr and M.-A. Selosse},
  Journal                  = {BMC Biol.},
  Year                     = {2009},
  Pages                    = {51},
  Volume                   = {7}
}

@Article{Ruiter,
  Title                    = {Food web ecology: playing jenga and beyond},
  Author                   = {P. C. de Ruiter and V. Wolters and J. C. Moore and K. O. Winemiller},
  Journal                  = {Science},
  Year                     = {2005},
  Pages                    = {608-609},
  Volume                   = {309}
}

@Article{Saavedra,
  Title                    = {Estimating the tolerance of species to the effects of global environmental change},
  Author                   = {S. Saavedra and R. P. Rohr and V. Dakos and J. Bascompte},
  Journal                  = {Nat Commun},
  Year                     = {2013},
  Pages                    = {2350},
  Volume                   = {4}
}

@Article{SaaRohr,
  Title                    = {How structurally stable are global socioeconomic systems?},
  Author                   = {S. Saavedra and R. P. Rohr and L. J. Gilarranz and J. Bascompte},
  Journal                  = {J R Soc Interface},
  Year                     = {2014},
  Pages                    = {20140693},
  Volume                   = {11}
}

@Article{sachs,
  Title						={Pathways to mutualism breakdown},
  Author					={J. L. Sachs and E. L. Simms},
  Journal					={Trends in Ecology \& Evolution},
  Year						={2006},
  Pages						={585-592},
  Volume					={21},
  number  					={10}
}

@Article{Sassi,
  Title                    = {Warming and nitrogen affect size structuring and density dependence in a host–parasitoid food web},
  Author                   = {C. de Sassi and P. P. A. Staniczenko and J. M. Tylianakis},
  Journal                  = {Philos Trans R Soc Lond B Biol Sci},
  Year                     = {2012},
  Pages                    = {23033–3041},
  Volume                   = {367}
}

@Article{Schoenly,
  Title                    = {Temporal variation in food web structure: 16 empirical cases},
  Author                   = {K. Schoenly and J. E. Cohen},
  Journal                  = {Ecol Monogr},
  Year                     = {1991},
  Pages                    = {267-298},
  Volume                   = {61}
}

@Article{Selosse,
  Title                    = {Mycorrhizal networks: \textit{des liaisons dangereuses?}},
  Author                   = {M. A. Selosse and F. Richard and X. He and S. W. Simard},
  Journal                  = {Trends Ecol Evol},
  Year                     = {2006},
  Pages                    = {621-628},
  Volume                   = {21}
}

@Book{Smith,
  Title                    = {Mycorrhizal Symbiosis, 3rd ed.},
  Author                   = {S. E. Smith and D. J. Read},
  Publisher                = {Academic Press, Cambridge, UK},
  Year                     = {2008}
}

@Article{Steiner,
  Title                    = {Population and community resilience in multitrophic communities},
  Author                   = {C. F. Steiner and Z. T. Long and J. A. Krumins and P. J. Morin},
  Journal                  = {Ecology},
  Year                     = {2006},
  Pages                    = {996–1007},
  Volume                   = {87}
}

@Article{Stirling,
  Title                    = {Empirical Relationships between Species Richness, Evenness,
and Proportional Diversity},
  Author                   = {G. Stirling and B. Wilsey},
  Journal                  = {Am Nat},
  Year                     = {2001},
  Pages                    = {286-299},
  Volume                   = {158}
}

@Book{Stone,
  Title                    = {PhD Thesis: Some Problems of Community Ecology: Processes, Patterns, and Species Persistence in Ecosystems},
  Author                   = {L. Stone},
  Publisher                = {Monash University},
  Year                     = {1988}
}

@Article{Strullu,
  Title                    = {Fungal associations in \textit{Horneophyton ligneri} from the Rhynie Chert (c. 407 million year old) closely resemble those in extant lower land plants: Novel insights into ancestral plant-fungus symbioses},
  Author                   = {C. Strullu-Derrien and P. Kenrick and S. Pressel and J.G. Duckett and J.P Rioult and D.G. Strullu},
  Journal                  = {New Phytol},
  Year                     = {2001},
  Pages                    = {964-979},
  Volume                   = {203}
}

@Article{Sugihara,
  Title                    = {Predicted correspondence between species abundances and dendrograms of niche similarities},
  Author                   = {G. Sugihara and L.-F. Bersier and R. E. Southwood and S. L. Pimm and R. M. May},
  Journal                  = {Proc Natl Acad Sci U S A},
  Year                     = {2003},
  Pages                    = {5246–5251},
  Volume                   = {100}
}

@Book{Svirezhev,
  Title                    = {Stability of Biological Communities},
  Author                   = {Y. M. Svirezhev and D. O. Logofet},
  Publisher                = {Mir Publishers},
  Year                     = {1983}
}

@Article{Tavares,
  Title                    = {The importance of temporal resolution in food web analysis: evidence from a detritus-based stream},
  Author                   = {A. F. Tavares-Cromar and D. D. Williams},
  Journal                  = {Ecol Monogr},
  Year                     = {1996},
  Pages                    = {91-113},
  Volume                   = {66}
}

@Book{Thom,
  Title                    = {Structural Stability and Morphogenesis},
  Author                   = {R. Thom},
  Publisher                = {Addison-Wesley Pub.},
  Year                     = {1994}
}

@Article{Thompson,
  Title                    = {The effect of seasonal variation on the community structure and food-web attributes of two streams: implications for food-web science.},
  Author                   = {R. M. Thompson and C. R. Townsend},
  Journal                  = {Oikos},
  Year                     = {1999},
  Pages                    = {75-88},
  Volume                   = {87}
}


@Article{Ogden,
  Title                    = {Forest dynamics and stand-level dieback in New Zealand's \textit{Nothofagus} forests.},
  Author                   = {J. Ogden},
  Journal                  = {Geojournal},
  Year                     = {1988},
  Pages                    = {225-230},
  Volume                   = {17}
}


@Article{Tilman96,
  Title                    = {Productivity and sustainability influenced by biodiversity in grassland ecosystems},
  Author                   = {D. Tilman and D. Wedin and J. Knops},
  Journal                  = {Nature},
  Year                     = {1996},
  Pages                    = {718-720},
  Volume                   = {379}
}

@Article{Tylianakis,
  Title                    = {Global change and species interactions in terrestrial ecosystems},
  Author                   = {J. M. Tylianakis and R. K. Didham and J. Bascompte and D. A. Wardle},
  Journal                  = {Ecol Lett},
  Year                     = {2008},
  Pages                    = {1351-1363},
  Volume                   = {11}
}

@Article{Tylianakis2007,
  Title                    = {Habitat modification alters the structure of tropical host},
  Author                   = {J. M. Tylianakis and T. Tscharntkend and O. T. Lewis},
  Journal                  = {Nature},
  Year                     = {2007},
  Pages                    = {202-205},
  Volume                   = {445}
}

@Article{vandeMeerendonk,
  Title                    = {Triuridaceae},
  Author                   = {J.P.M. van de Meerendonk},
  Journal                  = {Fl. Males. Ser. 1},
  Year                     = {1984},
  Pages                    = {109-121},
  Volume                   = {10}
}

@Article{vanderPijl,
  Title                    = {Die \uppercase{M}ykorrhiza von \uppercase{B}urmannia und \uppercase{E}pirrhizanthes und die \uppercase{F}ortflanzung ihres \uppercase{E}ndophyten},
  Author                   = {L. van der Pijl},
  Journal                  = {Rec. Trav. Bot. Ned.},
  Year                     = {1934},
  Pages                    = {701-779},
  Volume                   = {31}
}

@Article{vanRoyen,
  Title                    = {\textit{Sertulum papuanum} 17. \uppercase{C}orsiaceae of \uppercase{N}ew \uppercase{G}uinea and surrounding areas},
  Author                   = {P. van Royen},
  Journal                  = {Webbia},
  Year                     = {1972},
  Pages                    = {223-255},
  Volume                   = {27}
}

@Article{Vazquez,
  Title                    = {Species abundance and asymmetric interaction strength in ecological networks},
  Author                   = {D. P. V\'{a}zquez and C. J. Meli\'{a}n and N. M. Williams and N. Bluthgen and B. R. Krasnov and Robert Poul},
  Journal                  = {Oikos},
  Year                     = {2007},
  Pages                    = {1120-1127},
  Volume                   = {116}
}

@book{Veloso,
  title={Classifica{\c{c}}{\~a}o da vegeta{\c{c}}{\~a}o brasileira, adaptada a um sistema universal},
  author={Veloso, Henrique Pimenta and Rangel Filho, Antonio Louren{\c{c}}o Rosa and Lima, Jorge Carlos Alves},
  year={1991},
  publisher={Minist{\'e}rio da Economia, Fazenda e Planejamento, Funda{\c{c}}{\~a}o Instituto Brasileiro de Geografia e Estat{\'\i}stica, Diretoria de Geoci{\^e}ncias, Departamento de Recursos Naturais e Estudos Ambientais}
}

@Book{Volterra,
  Title                    = {Le\c cons sur la th\'eorie math\'ematique de la lutte pour la vie},
  Author                   = {V. Volterra},
  Publisher                = {Gauthier-Villars, Paris},
  Year                     = {1931}
}

@Article{Wardle,
  Title                    = {The influence of island area on ecosystem properties},
  Author                   = {D. A. Wardle and O. Zachrisson and G. H\:{o}rnberg and C. Gallet},
  Journal                  = {Science},
  Year                     = {1997},
  Pages                    = {1296-1299},
  Volume                   = {227}
}

@Article{Webb2008,
  Title                    = {Phylocom: software for the analysis of phylogenetic community structure and trait evolution},
  Author                   = {C. O. Webb and D.D. Ackerly and S. W. Kembel},
  Journal                  = {Bioinformatics},
  Year                     = {2008},
  Pages                    = {2098-2100},
  Volume                   = {24}
}

@Article{Webb2005,
  Title                    = {Phylomatic: tree assembly for applied phylogenetics},
  Author                   = {C. O. Webb and M. J. Donoghue},
  Journal                  = {Mol Ecol Notes},
  Year                     = {2005},
  Pages                    = {181-183},
  Volume                   = {5}
}

@Article{Wilsey,
  Title                    = {Biodiversity and ecosystem functioning: Importance of species eveness in an old field},
  Author                   = {B. J. Wilsey and C. Potvin},
  Journal                  = {Ecology},
  Year                     = {2000},
  Pages                    = {887-892},
  Volume                   = {81}
}

@Article{Winther,
  Title                    = {Arbuscular mycorrhizal associations in \uppercase{L}ycopodiaceae},
  Author                   = {J. L. Winther and W. E. Friedman},
  Journal                  = {New Phytol},
  Year                     = {2008},
  Pages                    = {790-801},
  Volume                   = {177}
}

@Book{White,
  Title                    = {Amplification and direct sequencing of fungal ribosomal RNA genes for phylogenetics. (\uppercase{I}n \uppercase{PCR} protocols: a guide to methods and applications)},
  Author                   = {T. J. White and T. Bruns and S. Lee and J. Taylor},
  Publisher                  = {Academic Press, San Diego},
  Year                     = {1990},
  Pages                    = {315-322}
}

@Article{Wittebolle,
  Title                    = {Initial community evenness favours functionality under selective stress},
  Author                   = {L. Wittebolle and M. Marzorati and L. Clement and A. Balloi and D. Daffonchio and K. Heylen and P. De-Vos and W. Verstraete and N. Boon},
  Journal                  = {Nature},
  Year                     = {2009},
  Pages                    = {623-626},
  Volume                   = {458}
}

@Article{Yachi,
  Title                    = {Biodiversity and ecosystem productivity in a fluctuating environment: The insurance hypothesis},
  Author                   = {S. Yachi and M. Loreau},
  Journal                  = {Proc Natl Acad Sci U S A},
  Year                     = {1999},
  Pages                    = {1463-1468},
  Volume                   = {96}
}

@Article{Yamato,
  Title                    = {Specific arbuscular mycorrhizal fungi associated with non-photosynthetic \textit{\uppercase{P}etrosavia sakuraii} (\uppercase{P}etrosaviaceae)},
  Author                   = {M. Yamato and T. Yagame and N. Shimomura and K. Iwase and H. Takahashi and Y. Ogura-Tsujita and T. Yukawa},
  Journal                  = {Mycorrhiza},
  Year                     = {2011},
  Pages                    = {631-639},
  Volume                   = {21}
}
