# Supplementary material for: Fungal‐host diversity among mycoheterotrophic plants increases proportionally to their fungal‐host overlap
Source: Ecol Evol. 2017 Apr 22;7(10):3623–30. doi: 10.1002/ece3.2974 (PMC5433980; doi:10.1002/ece3.2974)
Supplement: Supplementary file 8 [file ECE3-7-3623-s008.bbl]

\begin{thebibliography}{63}
\providecommand{\natexlab}[1]{#1}

\bibitem[{Bever \emph{et~al.}(2010)Bever, Dickie, Facelli, Facelli, Klironomos,
  Moora, Riling, Stock, Tibbett \& Zobel}]{Bever}
Bever, J.D., Dickie, I.A., Facelli, E., Facelli, J.M., Klironomos, J., Moora,
  M., Riling, M.C., Stock, W.D., Tibbett, M. \& Zobel, M. (2010) Rooting
  theories of plant community ecology in microbial interactions. \emph{Trends
  Ecol Evol} \textbf{25}, 468--478.

\bibitem[{Bidartondo \& Bruns(2002)}]{BidartondoBruns2002}
Bidartondo, M.I. \& Bruns, T.D. (2002) Fine-level mycorrhizal specificity in
  the \uppercase{M}onotropoideae (\uppercase{E}ricaceae): specificity for
  fungal species groups. \emph{Mol Ecol} \textbf{11}, 557--569.

\bibitem[{Bidartondo \& Bruns(2005)}]{BidartondoBruns2005}
Bidartondo, M.I. \& Bruns, T.D. (2005) On the origins of extreme mycorrhizal
  specificity in the \uppercase{M}onotropoideae (\uppercase{E}ricaceae):
  performance trade-offs during seed germination and seedling development.
  \emph{Mol Ecol} \textbf{14}, 1549--1560.

\bibitem[{Bidartondo \emph{et~al.}(2003)Bidartondo, Bruns, Michael, S\'{e}rgio
  \& Read}]{Bidartondo2003}
Bidartondo, M.I., Bruns, T.D., Michael, W., S\'{e}rgio, C. \& Read, D.J. (2003)
  Specialized cheating of the ectomycorrhizal symbiosis by an epiparasitic
  liverwort. \emph{Proc. R. Soc. Lond. B} \textbf{270}, 835--842.

\bibitem[{Bidartondo \emph{et~al.}(2002)Bidartondo, Redecker, Hijri, Wiemken,
  Bruns, Dom\'{i}nguez, S\'{e}rsic, Leake \& Read}]{Bidartondo2002}
Bidartondo, M.I., Redecker, D., Hijri, I., Wiemken, A., Bruns, T.D.,
  Dom\'{i}nguez, L., S\'{e}rsic, A., Leake, J.R. \& Read, D.J. (2002)
  Epiparasitic plants specialized on arbuscular mycorrhizal fungi.
  \emph{Nature} \textbf{419}, 389--392.

\bibitem[{Bougoure \emph{et~al.}(2009)Bougoure, Ludwig, Brundrett \&
  Grierson}]{Bougoure}
Bougoure, J., Ludwig, M., Brundrett, M. \& Grierson, P. (2009) Identity and
  specificity of the fungi forming mycorrhizas with rare, mycoheterotrophic
  \textit{\uppercase{r}hizanthella gardneri} (\uppercase{O}rchidaceae).
  \emph{Mycol. Res.} \textbf{113}, 1097--1106.

\bibitem[{Bruns \emph{et~al.}(1991)Bruns, White \& Taylor}]{Bruns1991}
Bruns, T., White, T. \& Taylor, J. (1991) Fungal molecular systematics.
  \emph{Annu Rev Ecol Syst} \textbf{22}, 525--564.

\bibitem[{Cheek \& Williams(1999)}]{Cheek}
Cheek, M. \& Williams, S. (1999) A review of \uppercase{A}frican saprophytic
  flowering plants. \uppercase{I}n \uppercase{A}frican plants: biodiversity,
  taxonomy. \emph{Kew Botanical Gardens, eds. J. Timberlake, and S. Kativu} pp.
  39--49.

\bibitem[{Chesson(2000)}]{Chesson2000}
Chesson, P. (2000) Mechanisms of maintenance of species diversity. \emph{Annu
  Rev Ecol Syst} \textbf{31}, 346--366.

\bibitem[{Cullings \emph{et~al.}(1996)Cullings, Szaro \& Bruns}]{Cullings}
Cullings, K., Szaro, T. \& Bruns, T. (1996) Evolution of extreme specialization
  within a lineage of ectomycorrhizal epiparasites. \emph{Nature} \textbf{379},
  63--67.

\bibitem[{Darriba \emph{et~al.}(2012)Darriba, Taboada, Doallo \&
  Posada}]{Darriba}
Darriba, D., Taboada, G.L., Doallo, R. \& Posada, D. (2012)
  j\uppercase{M}odel\uppercase{T}est 2: more models, new heuristics and
  parallel computing. \emph{Nat Methods} \textbf{9}, 772.

\bibitem[{Davison \emph{et~al.}(2011)Davison, \"{O}pik, Daniell, Moora \&
  Zobel}]{Davison}
Davison, J., \"{O}pik, M., Daniell, T.J., Moora, M. \& Zobel, M. (2011)
  Arbuscular mycorrhizal fungal communities in plant roots are not random
  assemblages. \emph{FEMS Microbiol Ecol} \textbf{78}, 103--115.

\bibitem[{Douglas(2008)}]{Douglas}
Douglas, A.E. (2008) Conflict, cheats and the persistence of symbioses.
  \emph{New Phytol} \textbf{177}, 849--858.

\bibitem[{Edgar(2013)}]{Edgar2013}
Edgar, R.C. (2013) Uparse: Highly accurate \uppercase{OTU} sequences from
  microbial amplicon reads. \emph{Nat Methods} \textbf{10}, 996--998.

\bibitem[{Edgar \emph{et~al.}(2011)Edgar, Haas, Clemente, Quince \&
  Knight}]{Edgar2011}
Edgar, R.C., Haas, B.J., Clemente, J.C., Quince, C. \& Knight, R. (2011) Uchime
  improves sensitivity and speed of chimera detection. \emph{Bioinformatics}
  \textbf{27}, 2194--2200.

\bibitem[{Giovannetti \emph{et~al.}(2004)Giovannetti, Sbrana, Avio \&
  Strani}]{Giovannetti}
Giovannetti, M., Sbrana, C., Avio, L. \& Strani, P. (2004) Patterns of
  below-ground plant interconnections established by means of arbuscular
  mycorrhizal networks. \emph{New Phytol} \textbf{164}, 175--181.

\bibitem[{Gomes \emph{et~al.}(2017)Gomes, Aguirre-Guti\'{e}rrez, Bidartondo \&
  Merckx}]{Gomes}
Gomes, S.I.F., Aguirre-Guti\'{e}rrez, J., Bidartondo, M.I. \& Merckx, V.S.F.T.
  (2017) Arbuscular mycorrhizal interactions of mycoheterotrophic
  \textit{Thismia} are more specialized than in autotrophic plants. \emph{New
  Phytol} \textbf{213}, 1418--1427.

\bibitem[{Guitet \emph{et~al.}(2015)Guitet, Brunaux, Granville, Gonzalez \&
  Richard-Hansen}]{Guitet}
Guitet, S., Brunaux, O., Granville, J.J., Gonzalez, S. \& Richard-Hansen, C.
  (2015) \emph{Catalogue des habitats forestiers de Guyane, Office National des
  Forets}. ONF / Direction de l'environnement, de l'am\'{e}nagement et du
  logement Guyane (Deal), \mbox{ISBN} 978-2-84207-384-8.

\bibitem[{Hazard \emph{et~al.}(2013)Hazard, Gosling, Gast, Mitchell, Doohan \&
  Bending}]{Hazard}
Hazard, C., Gosling, P., Gast, C.J., Mitchell, D.T., Doohan, F.M. \& Bending,
  G.D. (2013) The role of local environment and geographical distance in
  determining community composition of arbuscular mycorrhizal fungi at the
  landscape scale. \emph{ISME Journal} \textbf{7}, 498--508.

\bibitem[{Hofstetter \emph{et~al.}(2007)Hofstetter, Miadlikowska, Kau \&
  Lutzoni}]{Hofstetter}
Hofstetter, V., Miadlikowska, J., Kau, F. \& Lutzoni, F. (2007) Phylogenetic
  comparison of protein-coding versus ribosomal \uppercase{RNA}-coding sequence
  data: A case study of the \uppercase{L}ecanoromycetes
  (\uppercase{A}scomycota). \emph{Mol Phylogenet Evol} \textbf{44}, 412--426.

\bibitem[{Ihrmark \emph{et~al.}(2012)Ihrmark, B\'{o}deker, K.~Cruz-Martinez,
  Kubartova, Schenck, Strid, Stenlid, M.~Brandstr\'{o}m-Durling \&
  Lindahl}]{Ihrmark}
Ihrmark, K., B\'{o}deker, I.T.M., K.~Cruz-Martinez, H.F., Kubartova, A.,
  Schenck, J., Strid, Y., Stenlid, J., M.~Brandstr\'{o}m-Durling, K.E.C. \&
  Lindahl, B.D. (2012) New primers to amplify the fungal \uppercase{ITS}2
  region - evaluation by 454-sequencing of artificial and natural communities.
  \emph{FEMS Microbiol Ecol} \textbf{82}, 666--677.

\bibitem[{Jacquemyn \emph{et~al.}(2014)Jacquemyn, Brys, Merckx, Waud, Lievens
  \& Wiegand}]{Jacquemyn}
Jacquemyn, H., Brys, R., Merckx, V., Waud, M., Lievens, B. \& Wiegand, T.
  (2014) Coexisting orchid species have distinct mycorrhizal communities and
  display strong spatial segregation. \emph{New Phytol} \textbf{202}, 616--627.

\bibitem[{Jonker(1938)}]{Jonker}
Jonker, F. (1938) A monograph of the \uppercase{B}urmanniaceae. \emph{Meeded.
  Bot. Mus. Herb. Rijks Univ. Utrecht} \textbf{51}, 1--279.

\bibitem[{Katoh \emph{et~al.}(2002)Katoh, Misawa, Kuma \& Miyata}]{Katoh}
Katoh, K., Misawa, K., Kuma, K. \& Miyata, T. (2002) \uppercase{MAFFT}: a novel
  method for rapid multiple sequence alignment based on fast
  \uppercase{F}ourier transform. \emph{Nucleic Acids Res} \textbf{30},
  3059--3066.

\bibitem[{Kraft \emph{et~al.}(2015)Kraft, Godoy \& Levine}]{Kraft}
Kraft, N.J.B., Godoy, O. \& Levine, J.M. (2015) Plant functional traits and the
  multidimensional nature of species coexistence. \emph{Proc Natl Acad Sci USA}
  \textbf{112}, 797--802.

\bibitem[{Kr\"{u}ger(2011)}]{Kruger2011}
Kr\"{u}ger, M. (2011) \emph{PhD thesis: Molecular phylogeny, taxonomy and
  evolution of arbuscular mycorrhizal fungi \uppercase{DNA}-based
  characterization and identification of \textit{Glomeromycota}}.
  Ludwig-Maximilians University Munich.

\bibitem[{Kr\"{u}ger \emph{et~al.}(2012)Kr\"{u}ger, Kr\"{u}ger, Walker,
  Stockinger \& Sch\"{u}{\ss}ler}]{Kruger2012}
Kr\"{u}ger, M., Kr\"{u}ger, C., Walker, C., Stockinger, H. \& Sch\"{u}{\ss}ler,
  A. (2012) Phylogenetic reference data for systematics and phylotaxonomy of
  arbuscular mycorrhizal fungi from phylum to species level. \emph{New Phytol}
  \textbf{193}, 970--984.

\bibitem[{Kr\"{u}ger \emph{et~al.}(2009)Kr\"{u}ger, Stockinger, Kr\"{u}ger \&
  Sch\"{u}{\ss}ler}]{Kruger2009}
Kr\"{u}ger, M., Stockinger, H., Kr\"{u}ger, C. \& Sch\"{u}{\ss}ler, A. (2009)
  D\uppercase{NA}-based species level detection of \uppercase{G}lomeromycota:
  one \uppercase{PCR} primer set for all arbuscular mycorrhizal fungi.
  \emph{New Phytol} \textbf{183}, 212--223.

\bibitem[{Leake(1994)}]{Leake}
Leake, J.R. (1994) The biology of myco-heterotrophic (``saprophytic") plants.
  \emph{New Phytol} \textbf{127}, 171--216.

\bibitem[{Levine \& HilleRisLambers(2009)}]{Levine}
Levine, J.M. \& HilleRisLambers, J. (2009) The importance of niches for the
  maintenance of species diversity. \emph{Nature} \textbf{461}, 254--257.

\bibitem[{Levins(1968)}]{Levins}
Levins, R. (1968) \emph{Evolution in Changing Environments: Some Theoretical
  Explorations}. Princeton University Press, USA.

\bibitem[{Loreau(2010)}]{Loreau}
Loreau, M. (2010) \emph{From population to ecosystems: theoretical foundations
  for a new ecological synthesis}. Princeton University Press, Princeton.

\bibitem[{Maas \& R\"{u}bsamen(1986)}]{Mass}
Maas, P.J.M. \& R\"{u}bsamen, T. (1986) Triuridaceae. \emph{Fl. Neotrop.}
  \textbf{40}, 1--55.

\bibitem[{MacArthur \& Levins(1967)}]{MacArthur}
MacArthur, R. \& Levins, R. (1967) The limiting similarity, convergence, and
  divergence of coexisting species. \emph{Am Nat} \textbf{101}, 377--385.

\bibitem[{Magall\'{o}n \emph{et~al.}(2015)Magall\'{o}n, G\'{o}mez-Acevedo,
  S\'{a}nchez-Reyes \& Hern\'{a}ndez-Hern\'{a}ndez}]{Magallon}
Magall\'{o}n, S., G\'{o}mez-Acevedo, S., S\'{a}nchez-Reyes, L.L. \&
  Hern\'{a}ndez-Hern\'{a}ndez, T. (2015) A metacalibrated time-tree documents
  the early rise of flowering plant phylogenetic diversity. \emph{New Phytol}
  \textbf{207}, 437--453.

\bibitem[{Mart\'{i}nez-Garc\'{i}a \emph{et~al.}(2015)Mart\'{i}nez-Garc\'{i}a,
  Richardson, Tylianakis, Peltzer \& Dickie}]{Martinez-Garcia}
Mart\'{i}nez-Garc\'{i}a, L.B., Richardson, S.J., Tylianakis, J.M., Peltzer,
  D.A. \& Dickie, I.A. (2015) Host identity is a dominant driver of mycorrhizal
  fungal community composition during ecosystem development. \emph{New Phytol}
  \textbf{205}, 1565--1576.

\bibitem[{Mennes \emph{et~al.}(2013)Mennes, Smets, Moses \&
  Merckx}]{Mennes2013}
Mennes, C.B., Smets, E.F., Moses, S.N. \& Merckx, V.S.F.T. (2013) New insights
  in the long-debated evolutionary history of \uppercase{T}riuridaceae
  (\uppercase{P}andanales). \emph{Mol Phylogenet Evol} \textbf{69}, 994--1004.

\bibitem[{Merckx \& Bidartondo(2008)}]{MerckxBidart2008}
Merckx, V. \& Bidartondo, M. (2008) Breakdown and delayed cospeciation in the
  arbuscular mycorrhizal mutualism. \emph{Proc R Soc Lond B} \textbf{275},
  1029--1035.

\bibitem[{Merckx \emph{et~al.}(2009)Merckx, Bidartondo \& Hynson}]{Merckx2009}
Merckx, V., Bidartondo, M.I. \& Hynson, N.A. (2009) Mycoheterotrophy: when
  fungi host plants. \emph{Annals of Botany} \textbf{104}, 1255--1261.

\bibitem[{Merckx \& Freudenstein(2010)}]{Merckx2010}
Merckx, V. \& Freudenstein, J. (2010) Evolution of mycoheterotrophy in plants:
  a phylogenetic perspective. \emph{New Phytol} \textbf{185}, 605--609.

\bibitem[{Merckx \emph{et~al.}(2010)Merckx, Huysmans \& Smets}]{Merckx2010Disc}
Merckx, V., Huysmans, S. \& Smets, E. (2010) \emph{Cretaceous origins of
  myco-heterotrophic lineages in \uppercase{D}ioscoreales. (\uppercase{I}n
  \uppercase{D}iversity, phylogeny, and evolution in the monocotyledons)}.
  Aarhus University Press, Denmark.

\bibitem[{Merckx(2013)}]{Merckx2013}
Merckx, V.S.F.T. (2013) \emph{Mycoheterotrophy. The Biology of plants living on
  fungi}. Springer, New York.

\bibitem[{Merckx \emph{et~al.}(2013)Merckx, Kissling, Hentrich, Janssens,
  Mennes, Specht \& Smets}]{Merckx2013Voy}
Merckx, V.S.F.T., Kissling, J., Hentrich, H., Janssens, S.B., Mennes, C.B.,
  Specht, C.D. \& Smets, E.F. (2013) The phylogenetic relationships of the
  mycoheterotrophic genus \textit{\uppercase{v}oyria} and the implications for
  the biogeographic history of the \uppercase{G}entianaceae. \emph{Am J Bot}
  \textbf{100}, 712--721.

\bibitem[{\"{O}pik \emph{et~al.}(2010)\"{O}pik, Vanatoa, Vanatoa, Moora,
  Davison, Kalwij, Reier \& Zobel}]{Opik}
\"{O}pik, M., Vanatoa, A., Vanatoa, E., Moora, M., Davison, J., Kalwij, J.,
  Reier, U. \& Zobel, M. (2010) The online database
  \uppercase{M}aarj\uppercase{AM} reveals global and ecosystemic distribution
  patterns in arbuscular mycorrhizal fungi
  (\textit{\uppercase{g}lomeromycota)}. \emph{New Phytol} \textbf{188},
  223--241.

\bibitem[{Peay \emph{et~al.}(2013)Peay, Baraloto \& Fine}]{Peay}
Peay, K.G., Baraloto, C. \& Fine, P.V.A. (2013) Strong coupling of plant and
  fungal community structure across western \uppercase{A}mazonian rainforests.
  \emph{ISME Journal} \textbf{7}, 1852--1861.

\bibitem[{Raven \emph{et~al.}(1999)Raven, Evert \& Eichhorn}]{Raven}
Raven, P.H., Evert, R.F. \& Eichhorn, S.E. (1999) \emph{Biology of plants (6th
  ed.)}. W. H. Freeman and Company, New York.

\bibitem[{Rohr \emph{et~al.}(2016)Rohr, Saavedra, Peralta, Frost, Bersier,
  Bascompte \& Tylianakis}]{Rohr16}
Rohr, R.P., Saavedra, S., Peralta, G., Frost, C.M., Bersier, L.F., Bascompte,
  J. \& Tylianakis, J.M. (2016) Persist or produce: a community trade-off tuned
  by species evenness. \emph{Am. Nat.} \textbf{188}, 3352--3365.

\bibitem[{Roy \emph{et~al.}(2009)Roy, Whatthana, Richard, Vessabutr \&
  Selosse}]{Roy}
Roy, M., Whatthana, S., Richard, F., Vessabutr, S. \& Selosse, M.A. (2009)
  Mycoheterotrophic orchids from \uppercase{T}hailand tropical dipterocarpacean
  forests associate with a broad diversity of ectomycorrhizal fungi. \emph{BMC
  Biol.} \textbf{7}, 51.

\bibitem[{Saavedra \emph{et~al.}(2013)Saavedra, Rohr, Dakos \&
  Bascompte}]{Saavedra}
Saavedra, S., Rohr, R.P., Dakos, V. \& Bascompte, J. (2013) Estimating the
  tolerance of species to the effects of global environmental change. \emph{Nat
  Commun} \textbf{4}, 2350.

\bibitem[{Saavedra \emph{et~al.}(2014)Saavedra, Rohr, Gilarranz \&
  Bascompte}]{SaaRohr}
Saavedra, S., Rohr, R.P., Gilarranz, L.J. \& Bascompte, J. (2014) How
  structurally stable are global socioeconomic systems? \emph{J R Soc
  Interface} \textbf{11}, 20140693.

\bibitem[{Sachs \& Simms(2006)}]{sachs}
Sachs, J.L. \& Simms, E.L. (2006) Pathways to mutualism breakdown. \emph{Trends
  in Ecology \& Evolution} \textbf{21}, 585--592.

\bibitem[{Smith \& Read(2008)}]{Smith}
Smith, S.E. \& Read, D.J. (2008) \emph{Mycorrhizal Symbiosis, 3rd ed.} Academic
  Press, Cambridge, UK.

\bibitem[{Strullu-Derrien \emph{et~al.}(2001)Strullu-Derrien, Kenrick, Pressel,
  Duckett, Rioult \& Strullu}]{Strullu}
Strullu-Derrien, C., Kenrick, P., Pressel, S., Duckett, J., Rioult, J. \&
  Strullu, D. (2001) Fungal associations in \textit{Horneophyton ligneri} from
  the rhynie chert (c. 407 million year old) closely resemble those in extant
  lower land plants: Novel insights into ancestral plant-fungus symbioses.
  \emph{New Phytol} \textbf{203}, 964--979.

\bibitem[{Tilman(2011)}]{Tilman}
Tilman, D. (2011) Diversification, biotic interchange, and the universal
  trade-off hypothesis. \emph{Am Nat} \textbf{178}, 355--371.

\bibitem[{Tilman \emph{et~al.}(1996)Tilman, Wedin \& Knops}]{Tilman96}
Tilman, D., Wedin, D. \& Knops, J. (1996) Productivity and sustainability
  influenced by biodiversity in grassland ecosystems. \emph{Nature}
  \textbf{379}, 718--720.

\bibitem[{van~de Meerendonk(1984)}]{vandeMeerendonk}
van~de Meerendonk, J. (1984) Triuridaceae. \emph{Fl. Males. Ser. 1}
  \textbf{10}, 109--121.

\bibitem[{van~der Heijden \emph{et~al.}(2015)van~der Heijden, Martin, Selosse
  \& Sanders}]{heijden}
van~der Heijden, M.G.A., Martin, F.M., Selosse, M.A. \& Sanders, I.R. (2015)
  Mycorrhizal ecology and evolution: the past, the present, and the future.
  \emph{New Phytol} \textbf{205}, 1406--1423.

\bibitem[{van~der Pijl(1934)}]{vanderPijl}
van~der Pijl, L. (1934) Die \uppercase{M}ykorrhiza von \uppercase{B}urmannia
  und \uppercase{E}pirrhizanthes und die \uppercase{F}ortflanzung ihres
  \uppercase{E}ndophyten. \emph{Rec. Trav. Bot. Ned.} \textbf{31}, 701--779.

\bibitem[{van Royen(1972)}]{vanRoyen}
van Royen, P. (1972) \textit{Sertulum papuanum} 17. \uppercase{C}orsiaceae of
  \uppercase{N}ew \uppercase{G}uinea and surrounding areas. \emph{Webbia}
  \textbf{27}, 223--255.

\bibitem[{Veloso \emph{et~al.}(1991)Veloso, Rangel~Filho \& Lima}]{Veloso}
Veloso, H.P., Rangel~Filho, A.L.R. \& Lima, J.C.A. (1991)
  \emph{Classifica{\c{c}}{\~a}o da vegeta{\c{c}}{\~a}o brasileira, adaptada a
  um sistema universal}. Minist{\'e}rio da Economia, Fazenda e Planejamento,
  Funda{\c{c}}{\~a}o Instituto Brasileiro de Geografia e Estat{\'\i}stica,
  Diretoria de Geoci{\^e}ncias, Departamento de Recursos Naturais e Estudos
  Ambientais.

\bibitem[{White \emph{et~al.}(1990)White, Bruns, Lee \& Taylor}]{White}
White, T.J., Bruns, T., Lee, S. \& Taylor, J. (1990) \emph{Amplification and
  direct sequencing of fungal ribosomal RNA genes for phylogenetics.
  (\uppercase{I}n \uppercase{PCR} protocols: a guide to methods and
  applications)}. Academic Press, San Diego.

\bibitem[{Winther \& Friedman(2008)}]{Winther}
Winther, J.L. \& Friedman, W.E. (2008) Arbuscular mycorrhizal associations in
  \uppercase{L}ycopodiaceae. \emph{New Phytol} \textbf{177}, 790--801.

\bibitem[{Yamato \emph{et~al.}(2011)Yamato, Yagame, Shimomura, Iwase,
  Takahashi, Ogura-Tsujita \& Yukawa}]{Yamato}
Yamato, M., Yagame, T., Shimomura, N., Iwase, K., Takahashi, H., Ogura-Tsujita,
  Y. \& Yukawa, T. (2011) Specific arbuscular mycorrhizal fungi associated with
  non-photosynthetic \textit{\uppercase{p}etrosavia sakuraii}
  (\uppercase{P}etrosaviaceae). \emph{Mycorrhiza} \textbf{21}, 631--639.

\end{thebibliography}
